# Supplementary material for: Sodium Laurate, a Novel Protease- and Mass Spectrometry-Compatible Detergent for Mass Spectrometry-Based Membrane Proteomics
Source: PLoS One. 2013 Mar 28;8(3):e59779. doi: 10.1371/journal.pone.0059779 (PMC3610932; doi:10.1371/journal.pone.0059779)
Supplement: Table S1 — The information on all the proteins identified from the rat liver PM-enriched fraction by three different methods. (XLS) [file pone.0059779.s003.xls]

## Sheet: Sheet1
Supplementary Table S1.The information on all the proteins identified from the rat liver PM-enriched fraction by three different methods.
Accession no.	Protein name	MW (Da)	pI	TMDs	GRAVY	Function	Cellular location	Peptides identifed by RGS method	Peptide number/Sequence coverage (%) for each protein identified by RGS method	Peptides identifed by SDC method	Peptide number/Sequence coverage (%) for each protein identified by SDC method	Peptides identifed by SL method	Peptide number/Sequence coverage (%) for each protein identified by SL method	#
IPI00187596	Sodium- and chloride-dependent GABA transporter 1	67755	8.24	12	0.468447	transporter	plasma membrane	0		0		EGILFYITPNFR;VADGQISTEVSEAPVASDKPK	2/5.5	#
IPI00187727	L-lactate dehydrogenase	42364	9.45		0.00732984	enzyme activity	cytoplasm	0		IIIVSNPVDILTYVAWK	1/4.5	IIIVSNPVDILTYVAWK	1/4.5	#
IPI00187747	Ras-related protein Rap1A	21316	5.7		-0.375	receptor signaling	plasma membrane	INVNEIFYDLVR;VKDTEDVPMILVGNK	2/14.7	LVVLGSGGVGK;VKDTEDVPMILVGNK	2/14.1	LVVLGSGGVGK;INVNEIFYDLVR;VKDTEDVPMILVGNK	3/20.7	#
IPI00187918	80 kDa protein	81815	8.84		0.132345	unknown	unknown	DVESLALCLK	1/1.5	LQNPDLDSEALLTLPLLQLVQK	1/3.2	DVESLALCLK;LQNPDLDSEALLTLPLLQLVQK	2/4.7	#
IPI00187967	RGD1563250 (Predicted), isoform CRA_a	21456	8.89		0.34127	unknown	cytoskeleton	0		-MEEGEDPGSLIKV;TTATMWALQSIEK;TTATM;GLGTEVPGSLQGPDPYR;OxidationM	5/31.2	0		#
IPI00188058	40S ribosomal protein S18	17708	10.98		-0.709868	structura	ribosome	IPDWFLNR;VITIMQNPR;AGELTEDEVER;RAGELTEDEVER	4/26.3	0		IAFAITAIK;VLNTNIDGR;IPDWFLNR;VITIMQNPR;AGELTEDEVER;RAGELTEDEVER	6/38.2	#
IPI00188059	Dolichyl-diphosphooligosaccharide--protein glycosyltransferase subunit 2	69149	5.56	3	0.0904913	enzyme activity	membrane	0		LQVSSVLSQPLAQAAVK;MPFSLVGDVFELNFK;NFESLSEAFSVASAAAALSQNR;YHVPVVVVPEGSASDTQEQAILR;TGQEVVFVAEPDNK;ISTEVGITNVDLSTVDKDQSIAPK;TGQEVVFVAEPDNKNVYK;NPILWNVADVVIK;FPEEEAPSTVLSQNLFTPK	9/26.1	YIANTVELR;LPSGYYDFSVR;NIVEEIEDLVAR;LQVSSVLSQPLAQAAVK;MPFSLVGDVFELNFK;NFESLSEAFSVASAAAALSQNR;TGQEVVFVAEPDNK;TGQEVVFVAEPDNKNVYK;ISTEVGITNVDLSTVDK;TGQEVVFVAEPDNKNVYK;FELDTSER;NPILWNVADVVIK;FPEEEAPSTVLSQNLFTPK	13/30.6	#
IPI00188330	NADH dehydrogenase (Ubiquinone) Fe-S protein 8 (Predicted), isoform CRA_a	24411	5.66		-0.373585	transporter	membrane	ILMWTELFR;EPATINYPFEK	2/9.4	AQELDVDMK;ILMWTELFR	2/8.5	AQELDVDMK;ILMWTELFR;EPATINYPFEK	3/13.7	#
IPI00188509	Dolichyl-diphosphooligosaccharide--protein glycosyltransferase subunit DAD1	12660	5.58	3	0.824779	enzyme activity	membrane	FLEEYLSSTPQR;SASVVSVISR	2/19.5	FLEEYLSSTPQR;SASVVSVISR	2/19.5	FLEEYLSSTPQR;SASVVSVISR	2/19.5	#
IPI00188804	60S acidic ribosomal protein P2	11685	4.3		-0.263478	structura	ribosome	0		0		ILDSVGIEADDER;LASVPAGGAVAVSAAPGSAAPAAGSAPAAAEEK;NIEDVIAQGVGK	3/50.4	#
IPI00188924	Cytochrome b-c1 complex subunit 2, mitochondrial	48423	9.15		-0.0670354	enzyme activity	mitochondrion	AVAFQNPQTR;IIENLHDVAYK;GNNTTSLLSQSVAK;AVAQGNLSSADVQAAK;TSAPGGVPLQPQELEFTK;LPNGLVIASLENYAPLSR;ITSEELHYFVQNHFTSAR	7/23.2	GNNTTSLLSQSVAK;AVAQGNLSSADVQAAK;TSAPGGVPLQPQELEFTK;LPNGLVIASLENYAPLSR;NALANPLYCPDYR;EVAEQFLNIR;YENYNYLGTSHLLR;ITSEELHYFVQNHFTSAR	8/26.8	IIENLHDVAYK;GNNTTSLLSQSVAK;AVAQGNLSSADVQAAK;TSAPGGVPLQPQELEFTK;LPNGLVIASLENYAPLSR;NALANPLYCPDYR;YENYNYLGTSHLLR;ITSEELHYFVQNHFTSAR	8/27.0	#
IPI00188989	Long-chain-fatty-acid--CoA ligase 1	79155	6.46	1	-0.0804006	enzyme activity	plasma membrane	MPELIDIR;CGVEIIGLK;LLLEGVENK;TMYDGFQR;IFGQANTSVK;DGWLHTGDIGK;LAQGEYIAPEK;IFGQANTSVKR;NAGLKPFEQVK;SQIDELYSTIKI;AELSVIFADKPEK;GIQVSNDGPCLGSR;LVDVEDMNYQAAK;LVDVEDM;KPNQPYEWISYK;LMITGAAPVSATVLTFLR;TAEALDKDGWLHTGDIGK;LAQGEYIAPEKIENIYLR;GIAVHPELFSIDNGLLTPTLK;SQIDELYSTIK;IQSSLGGK;AILEDMVK;GFQGSFEELCR;QVAEMAECIGSALIQK;LLMDDLK;AILEDM;NNSLWDKLIFHK;NNSLWDK;GYLKDPAR;GAMVTHQNIM	30/48.4	IGFFQGDIR;VLQPTIFPVVPR;IIVIMDSYDNDLVER;SAVLEDDKLLLYYYDDVR;WLLDFASK;MPELIDIR;CGVEIIGLK;LLLEGVENK;TMYDGFQR;IFGQANTSVK;DGWLHTGDIGK;LAQGEYIAPEK;IFGQANTSVKR;NAGLKPFEQVK;SQIDELYSTIKI;AELSVIFADKPEK;GIQVSNDGPCLGSR;KPNQPYEWISYK;LMITGAAPVSATVLTFLR;TAEALDKDGWLHTGDIGK;LAQGEYIAPEKIENIYLR;GIAVHPELFSIDNGLLTPTLK;SQIDELYSTIK;ALEDLGR;IQSSLGGK;AILEDMVK;GFQGSFEELCR;QVAEMAECIGSALIQK;LLMDDLK;AILEDM;NNSLWDKLIFHK;NNSLWD…	34/55.4	VLQPTIFPVVPR;IIVIMDSYDNDLVER;IIVIM;SAVLEDDKLLLYYYDDVR;IENIYLR;WLLDFASK;MPELIDIR;CGVEIIGLK;LLLEGVENK;TMYDGFQR;IFGQANTSVK;DGWLHTGDIGK;LAQGEYIAPEK;IFGQANTSVKR;NAGLKPFEQVK;SQIDELYSTIKI;AELSVIFADKPEK;GIQVSNDGPCLGSR;LVDVEDMNYQAAK;LVDVEDM;KPNQPYEWISYK;LMITGAAPVSATVLTFLR;TAEALDKDGWLHTGDIGK;LAQGEYIAPEKIENIYLR;GIAVHPELFSIDNGLLTPTLK;SQIDELYSTIK;ALEDLGR;IQSSLGGK;AILEDMVK;GFQGSFEELCR;QVAEMAECIGSALIQK;LLMDDLK;…	37/58.7	#
IPI00189068	Solute carrier family 25, member 27, isoform CRA_d	41516	9.18	1	0.0808219	transporter	membrane	ILAEGGIR	1/2.2	ILAEGGIR	1/2.2	ILAEGGIR	1/2.2	#
IPI00189069	Solute carrier family 25, member 27, isoform CRA_c	41516	7.56		-0.0901163	transporter	membrane	ILAEGGIR;SEDEHYPLWK	2/5.2	ILAEGGIR;SEDEHYPLWK	2/5.2	0		#
IPI00189072	Solute carrier family 25, member 27, isoform CRA_b	41516	9.26		-0.0565217	transporter	membrane	0		SEDEHYPLWK	1/3.1	SEDEHYPLWK	1/3.1	#
IPI00189361	Lysophospholipid acyltransferase 5	56494	8.87	9	0.3154	enzyme activity	membrane	0		LATSLGASEQALR;GQLTDVPGK;GLWPGVEDLSLNK	3/7.2	VWLFETTPR;LATSLGASEQALR;GQLTDVPGK;GLWPGVEDLSLNK	4/9.0	#
IPI00189554	CDP-diacylglycerol--inositol 3-phosphatidyltransferase	23939	8.54	3	0.604225	enzyme activity	plasma membrane	NMAALDAADR;SIISVIHLVTAAR;MGLWITAPIALLK;MIDLSGNPVLR	4/22.1	0		0		#
IPI00189690	Ras-related protein Rab-8B	23759	9.15		-0.371981	transporter	plasma membrane	LLLIGDSGVGK;LQIWDTAGQER	2/10.6	0		LLLIGDSGVGK;LQIWDTAGQER	2/10.6	#
IPI00189751	Cytochrome P450 2B12	56046	8.12		-0.0825203	transporter	membrane	0		ATLDPSAPR;DFIDTYLLR	2/3.7	0		#
IPI00189759	NADH dehydrogenase (ubiquinone) 1 alpha subcomplex 10-like	40804	6.94		-0.441972	enzyme activity	mitochondrion	0		0		VTSAYLQDIEDAYK;LLQYSDALEHLLSTGQGVVLER	2/10.1	#
IPI00189813	Actin, alpha skeletal muscle	42366	5.15		-0.232361	binding	cytoskeleton	EITALAPSTM;DSYVGDEAQSK;DSYVGDEAQSKR;SYELPDGQVITIGNER;YPIEHGIITNWDDMEK	5/17.2	EITALAPSTMK;DSYVGDEAQSK;DSYVGDEAQSKR;SYELPDGQVITIGNER;YPIEHGIITNWDDMEK	5/17.5	AGFAGDDAPR;EITALAPSTM;DSYVGDEAQSK;DSYVGDEAQSKR;SYELPDGQVITIGNER;YPIEHGIITNWDDMEK	6/19.9	#
IPI00189819	Actin, cytoplasmic 1	42052	5.21		-0.199733	binding	cytoskeleton	0		AGFAGDDAPR;GYSFTTTAER;EITALAPSTMK;EITALAPSTM;DSYVGDEAQSK;DSYVGDEAQSKR;SYELPDGQVITIGNER;VAPEEHPVLLTEAPLNPK;QEYDESGPSIVHR;HQGVM	10/30.9	0		#
IPI00190020	Sarcoplasmic/endoplasmic reticulum calcium ATPase 2	116913	5.34	8	0.0658373	transporter	membrane	0		0		IGIFGQDEDVTSK;ISLPVILMDETLK;VDQSILTGESVSVIK;TASEMVLADDNFSTIVAAVEEGR;TVEEVLGHFGVNESTGLSLEQVK;VPMTPGVK;VIMITGDNK;EFTLEFSR;EFDELSPSAQR;NMLFSGTNIAAGK	10/13.0	#
IPI00190161	Putative uncharacterized protein Ndufc2	14406	9.4	1	-0.4725	metabolism	mitochondrion	0		WFLAVPLVSLGFK;TYAEILEPFHPVR	2/21.7	WFLAVPLVSLGFK;TYAEILEPFHPVR	2/21.7	#
IPI00190161	NADH dehydrogenase [ubiquinone] 1 subunit C2	14406	9.4		-0.4725	transporter	membrane	TYAEILEPFHPVR	1/10.8	TYAEILEPFHPVR	1/10.8	TYAEILEPFHPVR	1/10.8	#
IPI00190240	Ubiquitin-40S ribosomal protein S27a	18282	9.67		-0.858333	structura	ribosome	TITLEVEPSDTIENVK	1/10.3	TITLEVEPSDTIENVK	1/10.3	TITLEVEPSDTIENVK	1/10.3	#
IPI00190402	UDP-glucuronosyltransferase 2B1	61072	8.66	1	-0.0020794	signaling	membrane	ANVVASALAQIPQK;AVFWIEYVMR;ADIWLIR;IILNELAQR;WIPQNDLLGHPK;FDGKKPDTLGSNTR;VDFSILSTTGLLTALK;FSGGLPLPPSYVPVVLSELSDR;TPLVYSLR;IHHDQPVKPLDR;VFNEYSDVVENLCK	11/26.1	SDLEYSFAK;ANVVASALAQIPQK;MTFVER;ADIWLIR;IILNELAQR;WIPQNDLLGHPK;FDGKKPDTLGSNTR;VDFSILSTTGLLTALK;FSGGLPLPPSYVPVVLSELSDR;TPLVYSLR;IHHDQPVKPLDR;VFNEYSDVVENLCK	12/27.0	0		#
IPI00190557	Prohibitin-2	33292	9.82		-0.266221	receptor signaling	membrane	0		LLLGAGAVAYGVR;IPWFQYPIIYDIR;LGLDYEER;IVQAEGEAEAAK;EYTAAVEAK;FNASQLITQR;DLQMVNISLR;VLPSIVNEVLK;ESVFTVEGGHR;IGGVQQDTILAEGLHFR;VLSRPNAQELPSM;IYLTADNLVLNLQDESFTR;MLGEALSK	13/51.5	NPGYIK;EYTAAVEAK;FNASQLITQR;LLLGAGAVAYGVR;IPWFQYPIIYDIR;AQFLVEK;LGLDYEER;DLQMVNISLR;VLPSIVNEVLK;ESVFTVEGGHR;IGGVQQDTILAEGLHFR;VLSRPNAQELPSM;IYLTADNLVLNLQDESFTR;MLGEALSK	14/51.8	#
IPI00190701	Apolipoprotein E	35788	5.15		-0.707372	binding	secreted	TANLGAGAAQPLR	1/4.2	TANLGAGAAQPLR	1/4.2	TANLGAGAAQPLR	1/4.2	#
IPI00190790	Fatty acid-binding protein, liver	14320	7.44		-0.432283	binding	cytoplasm	0		0		GVSEIVHEGK;GVSEIVHEGKK;AMGLPEDLIQK;YQVQSQENFEPFMK;LTITYGSK;YQVQSQENFEPFM	6/52.8	#
IPI00190974	Sideroflexin-5	37452	9.48	5	0.193275	transporter	membrane	HALLETALTR;EAVQLLEDYK	2/5.8	0		EAVQLLEDYK;HALLETALTR	2/5.8	#
IPI00191090	Biglycan	42079	6.97		-0.214905	binding	extracellular	EISPDTTLLDLQNNDISELRK;GLQHLYALVLVNNK;EISPDTTLLDLQNNDISELR;NHLVEIPPNLPSSLVELR	4/19.8	0		IQAIELEDLLR;VVQCSDLGLK;GLQHLYALVLVNNK;EISPDTTLLDLQNNDISELR;EISPDTTLLDLQNNDISELRK;NHLVEIPPNLPSSLVELR	6/25.5	#
IPI00191130	Synaptotagmin-5	43385	9.43	1	0.379534	binding	membrane	VLVMAVYDFDR;LTVIVLEAK	2/5.2	0		0		#
IPI00191176	Cytochrome P450PB-1	42587	8.85		-0.173641	unknown	unknown	0		0		NYLIPK;NITQSLTSFSK;EHQESLDVTNPR;MELFLFLTTILQNFK;LPPGPIPLPIIGNIFQLNVK;FTLTTLR;MCAGEGLAR;DLGIVFSHGNR;SDYFMPFSAGK;SDYFM;EALIDHGEEFAER;MPYTDAM;GTTIITSLSSVLHDSK;IKEHQESLDVTNPR;GKLPPGPIPLPIIGNIFQLNVK	15/51.4	#
IPI00191391	Solute carrier family 2, facilitated glucose transporter member 1	54270	8.93	12	0.517073	transporter	membrane	VTILELFR	1/1.6	VTILELFR	1/1.6	0		#
IPI00191416	Bile acyl-CoA synthetase	77129	8.54	1	0.0814493	binding	membrane	SISALSVFLGLAK;IQDSLEITNTYK;MLTPLELVQFDIETAEPVR;MLTPLELVQFDIETAEPVRDK;GATAILVLPSK;LGCPVAWINPHSR;SWLPAYATPHFIR;SLMPDVYQAVCEGTWK;EGFDVGVIADPLYILDNK;ACQAAWALK;YLCNVPGQPEDK;QGFCIPVETGKPGLLLTK;VIQMSNVLSFCGR	13/27.2	SISALSVFLGLAK;IQDSLEITNTYK;MLTPLELVQFDIETAEPVR;MLTPLELVQFDIETAEPVRDK;GATAILVLPSK;LLAENIR;LGCPVAWINPHSR;SWLPAYATPHFIR;SLMPDVYQAVCEGTWK;EGFDVGVIADPLYILDNK;LGDTFR;ACQAAWALK;YLCNVPGQPEDK;QGFCIPVETGKPGLLLTK;VIQMSNVLSFCGR	15/29.1	LLFYGLNLR;ADVWENFQQR;IQDSLEITNTYK;MLTPLELVQFDIETAEPVR;MLTPLELVQFDIETAEPVRDK;GATAILVLPSK;LLAENIR;LGCPVAWINPHSR;SWLPAYATPHFIR;SLMPDVYQAVCEGTWK;EGFDVGVIADPLYILDNK;LGDTFR;ACQAAWALK;YLCNVPGQPEDK;QGFCIPVETGKPGLLLTK;VIQMSNVLSFCGR	16/30.0	#
IPI00191728	Calreticulin	48137	4.31		-1.09904	binding	endoplasmic reticulum	EQFLDGDAWTNR;FYALSAR;KVHVIFNYK;HEQNIDCGGGYVK;IKDPDAAKPEDWDER;SGTIFDNFLITNDEAYAEEFGNETWGVTK;LFPGGLDQK;DMHGDSEYNIMFGPDICGPGTK;IDNSQVESGSLEDDWDFLPPKK	9/33.2	FYGDQEKDK;EQFLDGDAWTNR;FYALSAR;KVHVIFNYK;HEQNIDCGGGYVK;IKDPDAAKPEDWDER;SGTIFDNFLITNDEAYAEEFGNETWGVTK;LFPGGLDQK;DMHGDSEYNIMFGPDICGPGTK;IDNSQVESGSLEDDWDFLPPKK	10/35.3	0		#
IPI00191730	Syntaxin-1B	33452	5.18	1	-0.694097	receptor signaling	plasma membrane	AIEQSIEQEEGLNR;FVEVMTEYNATQSK+Oxidation(M);TTTNEELEDMLESGK;IEYNVEHSVDYVER;QALNEIETR;LSEDVEQVKK;QHSAILAAPNPDEK	7/35.8	FVEVMTEYNATQSK+Oxidation(M);TTTNEELEDMLESGK;IEYNVEHSVDYVER;QALNEIETR;LSEDVEQVKK;QHSAILAAPNPDEK	6/30.9	AIEQSIEQEEGLNR;FVEVMTEYNATQSK+Oxidation(M);TTTNEELEDMLESGK;IEYNVEHSVDYVER;QALNEIETR;LSEDVEQVKK;QHSAILAAPNPDEK	7/35.8	#
IPI00191737	Serum albumin	70682	6.01		-0.380263	binding	secreted	LVQEVTDFAK;TVMGDFAQFVDK;APQVSTPTLVEAAR;GLVLIAFSQYLQK;LPCVEDYLSAILNR;LGEYGFQNAVLVR;TCVADENAENCDK	7/14.6	FPNAEFAEITK;TVMGDFAQFVDK;APQVSTPTLVEAAR;GLVLIAFSQYLQK;LPCVEDYLSAILNR;LGEYGFQNAVLVR;TCVADENAENCDK	7/14.8	LVQEVTDFAK;FPNAEFAEITK;TVMGDFAQFVDK;APQVSTPTLVEAAR;GLVLIAFSQYLQK;LPCVEDYLSAILNR;LGEYGFQNAVLVR;TCVADENAENCDK	8/16.4	#
IPI00191761	RCG32615, isoform CRA_a	23639	8.63		-0.308796	binding	unknown	GVDLQESNPASR	1/5.6	GVDLQESNPASR	1/5.6	GVDLQESNPASR	1/5.6	#
IPI00192246	Cytochrome c oxidase subunit 5A, mitochondrial	16347	5.8		-0.142466	transporter	membrane	GMNTLVGYDLVPEPK;LNDFASAVR	2/16.4	GMNTLVGYDLVPEPK;IIDAALR;LNDFASAVR	3/21.2	IIDAALR;LNDFASAVR	2/11.0	#
IPI00192301	Glutathione peroxidase 1	22472	7.31		-0.302488	enzyme activity	cytoplasm	0		TIDIEPDIEALLSK	1/7.0	TIDIEPDIEALLSK	1/7.0	#
IPI00193172	Sphingosine-1-phosphate lyase 1	64287	9.25		-0.125352	enzyme activity	endoplasmic reticulum	TLPAQGLSTAEVLER	1/2.6	TLPAQGLSTAEVLER	1/2.6	TLPAQGLSTAEVLER	1/2.6	#
IPI00193233	Cytochrome b5 type B	16312	4.8		-0.626027	transporter	mitochondrion	NGQGSDPAVTYYR;NTAEETWMVIHGR	2/17.8	0		NGQGSDPAVTYYR;VYDITR;NTAEETWMVIHGR	3/21.9	#
IPI00193234	Cytochrome P450 2B2	56239	6.68		-0.131568	metabolism	membrane	0		0		EALVGQAEDFSGR;NLQEILDYIGHIVEK;GTIAVIEPIFK;ATLDPSAPR;DFIDTYLLR;GGLLNSFMQLR;FADLAPIGLPHR	7/16.3	#
IPI00193277	Estradiol 17-beta-dehydrogenase 11	33316	8.87		0.260738	binding	secreted	MIFVPGSIALLTVLER;EEIYSAVR;LVLWDINK	3/10.7	EEIYSAVR;LVLWDINK;MIFVPGSIALLTVLER	3/10.7	LVLWDINK;MIFVPGSIALLTVLER	2/8.1	#
IPI00193374	Sodium/bile acid cotransporter	39725	9.11	7	0.644751	transporter	membrane	AAATEDATPAALEK	1/3.9	AAATEDATPAALEK	1/3.9	0		#
IPI00193425	Basigin	29852	5.02	1	-0.220221	signaling	plasma membrane	GNINVEGPPR;VLQEDTLPDLQMK	2/8.5	0		YTVDADDR;GNINVEGPPR;VLQEDTLPDLQMK	3/11.4	#
IPI00193522	Vesicle-trafficking protein SEC22b	24896	8.66	1	-0.18186	transporter	membrane	0		GEALSALDSK;DLQQYQSQAK;IMVANIEEVLQR	3/14.9	0		#
IPI00193918	Cytochrome c oxidase subunit 5B, mitochondrial	14191	7.42		-0.28062	transporter	membrane	EDPNLVPSVSNK;EIMIAAQR	2/15.5	EIMIAAQR;EDPNLVPSVSNK	2/15.5	EIMIAAQR;EDPNLVPSVSNK	2/15.5	#
IPI00193919	Sulfite oxidase, mitochondrial	61167	6.33		-0.406777	binding	mitochondrion	FVDLHPGGQSK;VVVPGVVGAR	2/3.8	0		0		#
IPI00193983	Clathrin heavy chain 1	193187	5.48		-0.239642	cell adhesion	plasma membrane	NLQNLLILTAIK;NNRPSEGPLQTR	2/1.4	LLLPWLEAR;NNRPSEGPLQTR	2/1.3	LLLPWLEAR;NLQNLLILTAIK;NNRPSEGPLQTR	3/2.0	#
IPI00194022	Cytochrome c oxidase subunit 4 isoform 1	19559	9.44	1	-0.370414	metabolism	membrane	0		0		VNPIQGFSAK;DYPLPDVAHVK;IQFNESFAEMNK;SEDYALPSYVDR;IQFNESFAEM;ADWSSLSR;SEDYALPSYVDRR;LLSASQK;DWVAMQTK	9/14.9	#
IPI00194042	Cytochrome c oxidase subunit 6A1, mitochondrial	12293	9.29		-0.337838	transporter	membrane	ALTYFVALPGVGVSMLNVFLK	1/18.9	ALTYFVALPGVGVSMLNVFLK	1/18.9	ALTYFVALPGVGVSMLNVFLK	1/18.9	#
IPI00194087	Actin, alpha cardiac muscle 1	42366	5.15		-0.227586	binding	cytoskeleton	AGFAGDDAPR;EITALAPSTMK;DSYVGDEAQSK;SYELPDGQVITIGNER;LCYVALDFENEM;DSYVGDEAQSKR;YPIEHGIITNWDDMEK	7/23.3	AGFAGDDAPR;EITALAPSTMK;EITALAPSTM;DSYVGDEAQSK;SYELPDGQVITIGNER;LCYVALDFENEM;HQGVM;DSYVGDEAQSKR;YPIEHGIITNWDDMEK	9/27.3	0		#
IPI00194222	Cytochrome c oxidase subunit 4 isoform 1, mitochondrial	19559	9.44		-0.370414	transporter	mitochondrion	0		VNPIQGFSAK;DYPLPDVAHVK;IQFNESFAEMNK;SEDYALPSYVDR;IQFNESFAEM;ADWSSLSR	6/37.3	DYPLPDVAHVK;SEDYALPSYVDR	2/13.6	#
IPI00194766	Myosin VIIA	192779	8.85		0.443868	signaling	membrane	GETVSTPLSR;LAFLK;VILLQK;LFVWIVEK	4/1.3	0		0		#
IPI00194828	Cell cycle exit and neuronal differentiation protein 1	15091	9.01	1	-0.6	unknown	plasma membrane	VPQATAEAK;QEQPAAPGPATTK	2/14.8	VPQATAEAK;QEQPAAPGPATTK	2/14.8	VPQATAEAK;QEQPAAPGPATTK	2/14.8	#
IPI00195019	Tap-binding protein	50298	7.64		-0.0685345	signaling	membrane	VDDPAGMLLAAFR	1/15.3	0		VDDPAGMLLAAFR	1/15.3	#
IPI00195123	ATP synthase subunit O, mitochondrial	23440	10.03		-0.0220657	transporter	membrane	GEVPCTVTTAFPLDEAVLSELK;VSLAVLNPYIK;LVRPPVQVYGIEGR;LGNTQGVISAFSTIMSVHR;SLKDITTK;GQILNLEVK;TDPSIMGGMIVR;FSPLTANLMNLLAENGR;LGNTQGVISAFSTIM;FSPLTANLM;EKFSPLTANLMNLLAENGR	11/72.8	0		TVLNSFLSK;YATALYSAASK;VSLAVLNPYIK;LVRPPVQVYGIEGR;LGNTQGVISAFSTIMSVHR;YVDMSAK;SLKDITTK;GQILNLEVK;TDPSIMGGMIVR;FSPLTANLMNLLAENGR;LGNTQGVISAFSTIM;TDPSIM;FSPLTANLM;EKFSPLTANLMNLLAENGR	14/77.9	#
IPI00195372	Elongation factor 1-alpha 1	50424	9.1		-0.251515	biosynethesis	cytoplasm	0		0		IGGIGTVPVGR;YYVTIIDAPGHR;LPLQDVYK;QLIVGVNK	4/8.4	#
IPI00195423	UDP-glucuronosyltransferase 2B37	61066	8.84	1	-0.0315094	signaling	membrane	TILDELVQR;WLPQNDLLGHPK;FILPPSYVPVILSGLGGQMTFIDR;GAAVTLNIR;GHEVTVLKPSAYYVLDPK;NWDPFYTEILGRPTTLAETMGK	6/17.7	IPATLGPNTR;AEMWLIR;TILDELVQR;WLPQNDLLGHPK;FILPPSYVPVILSGLGGQMTFIDR;SDLFNALK;GAAVTLNIR;GHEVTVLKPSAYYVLDPK;NWDPFYTEILGRPTTLAETMGK	9/22.5	ANAIAWALAQIPQK;AEMWLIR;TILDELVQR;WLPQNDLLGHPK;FILPPSYVPVILSGLGGQMTFIDR;SDLFNALK;GAAVTLNIR;GHEVTVLKPSAYYVLDPK;NWDPFYTEILGRPTTLAETMGK	9/23.2	#
IPI00195585	Retinol dehydrogenase 3	35982	9.13		-0.059306	enzyme activity	endoplasmic reticulum	TNVTNMER;VVNIASTMGR;TESIVAATQWVK;TSDRLETVILDVTK;VLAACLTEK;YVFITGCDSGFGNLLAR;GLWGLVNNAGISVPVGPNEWMR;LWDQTTEEVKEIYGEK	8/34.1	VVNIASTMGR;TESIVAATQWVK;YGVEAFSDSLR;YGVEAFSDSLRR;TSDRLETVILDVTK;VLAACLTEK;YVFITGCDSGFGNLLAR;GLWGLVNNAGISVPVGPNEWMR;ELTYFGVK;LWDQTTEEVKEIYGEK	10/41.3	TNVTNMER;VAIIEPGGFK;TESIVAATQWVK;VVNIASTM;YGVEAFSDSLR;YGVEAFSDSLRR;TSDRLETVILDVTK;VLAACLTEK;YVFITGCDSGFGNLLAR;GLWGLVNNAGISVPVGPNEWMR;ELTYFGVK;LWDQTTEEVK	12/44.5	#
IPI00195615	Bile salt export pump	147249	7.01	9	0.0451173	transporter	plasma membrane	ILDNLSMVIKPGETTALVGSSGAGK	1/1.9	0		ILDNLSMVIKPGETTALVGSSGAGK	1/1.9	#
IPI00195706	17 kDa protein	17186	11.32		-0.699359	unknown	microsome	IAGQVAAANK	1/6.4	IAGQVAAANK	1/6.4	IAGQVAAANK	1/6.4	#
IPI00195772	ATP synthase protein 8	7637	9.3	1	-0.0925373	transporter	membrane	ISSQTFPAPPSPK;TNNPWESK	2/31.3	IYLPLSLPPQ;ISSQTFPAPPSPK;TNNPWESK	3/46.3	0		#
IPI00195860	Cytochrome c oxidase subunit 7A2, mitochondrial	9347	10.27		-0.257831	transporter	mitochondrion	0		LFQEDNGMPVHLK;LFQEDNGM	2/25.3	GGTSDALLYR;LFQEDNGMPVHLK;LFQEDNGM	3/37.3	#
IPI00195892	NADH-ubiquinone oxidoreductase chain 5	69322	9.34	15	0.62	transporter	membrane	STSITQTQLSK	1/1.8	0		STSITQTQLSK	1/1.8	#
IPI00196107	ATP synthase subunit b, mitochondrial	28965	9.39		-0.137109	transporter	membrane	AQQALVQK;HVIQSISAQQEK;LGLIPEEFFQFLYPK;QIQDAINR;LDYHISVQDMMR;HVIQSISAQQEKETIAK	6/28.1	AQQALVQK;IAQLEEIK;HVIQSISAQQEK;LGLIPEEFFQFLYPK;QIQDAINR;LDYHISVQDMMR;HVIQSISAQQEKETIAK	7/31.3	IAQLEEIK;HVIQSISAQQEK;LGLIPEEFFQFLYPK;HYLFDVQR;QIQDAINR;LDYHISVQDMMR;HVIQSISAQQEKETIAK	7/31.3	#
IPI00196167	NADH-ubiquinone oxidoreductase chain 1	36210	6.11	8	0.607547	transporter	membrane	YSLFGALR;ILGYMQLR	2/5.0	0		YSLFGALR;ILGYMQLR	2/5.0	#
IPI00196589	Translocon-associated protein subunit gamma	21051	9.61	4	0.0659459	signaling	membrane	0		0		QQSEEDLLLQDFSR	1/7.6	#
IPI00196643	Solute carrier family 2 (Facilitated glucose transporter), member 2	57590	6.11	11	0.508588	transporter	membrane	HVLGVPLDDR;SFDEIAAEFR;VSVIQLFTDPNYR	3/6.3	0		0		#
IPI00196656	Ba1-667	109546	8.34		-0.248466	transporter	extracellular	GDAGSADVQDLEK;SAGWIIPIGLLFCNLPEPR	2/3.3	0		GDAGSADVQDLEK;LYLGHSYVTAIR;SAGWIIPIGLLFCNLPEPR	3/4.5	#
IPI00196696	Cytochrome P450 2A1	56073	9.07		-0.157114	metabolism	membrane	ILEEAGYLIK;FSNLAPLGIPR;GEQATYNTLFK;YLPGPQQQIIK;DVYSSITQLSER;EALVDQAEEFSGR;NFIDSFLIR;VHEEIEQVIGR;TVSNVISSIVFGER;GTDVFPILGSLMTDPK;LEDINESPKPLGFTR;FAASPTGQLYDMFHSVMK;LPPGPTPLPFIGNYLQLNTK;FDYEDTEFLSLLQMMGQMNR;LSIATLR;YGPVFTIHLGPR;QNHSTLDPNSPR;M;DFDPQNFLDDKGQLK;GRLPPGPTPLPFIGNYLQLNTK;LEDFMIEK	21/54.5	GYGVAFSSGER;ILEEAGYLIK;FSNLAPLGIPR;GEQATYNTLFK;YLPGPQQQIIK;DVYSSITQLSER;EALVDQAEEFSGR;VHEEIEQVIGR;TVSNVISSIVFGER;MPYTQAVINEIQR;GTDVFPILGSLMTDPK;LEDINESPKPLGFTR;FAASPTGQLYDMFHSVMK;LPPGPTPLPFIGNYLQLNTK;FDYEDTEFLSLLQMMGQMNR;LSIATLR;YGPVFTIHLGPR;QNHSTLDPNSPR;M;DFDPQNFLDDKGQLK;GRLPPGPTPLPFIGNYLQLNTK;LEDFMIEK	22/57.5	FSNLAPLGIPR;GEQATYNTLFK;YLPGPQQQIIK;DVYSSITQLSER;EALVDQAEEFSGR;NFIDSFLIR;VHEEIEQVIGR;TVSNVISSIVFGER;MPYTQAVINEIQR;GTDVFPILGSLMTDPK;LEDINESPKPLGFTR;FAASPTGQLYDMFHSVMK;LPPGPTPLPFIGNYLQLNTK;FDYEDTEFLSLLQMMGQMNR;LSIATLR;YGPVFTIHLGPR;QNHSTLDPNSPR;DFDPQNFLDDK;GRLPPGPTPLPFIGNYLQLNTK;LEDFMIEK	20/54.1	#
IPI00196746	56 kDa protein	56476	7.05		-0.136961	unknown	unknown	NITQSLTSFSK;SDYFM;EALIDHGEEFAER;LPPGPIPLPIIGNIFQLNVK;GKLPPGPIPLPIIGNIFQLNVK	5/14.6	RMFAGEGLR;NITQSLTSFSK;SDYFM;EALIDHGEEFAER;LPPGPIPLPIIGNIFQLNVK;GKLPPGPIPLPIIGNIFQLNVK	6/16.4	NITQSLTSFSK;EALIDHGEEFAER;LPPGPIPLPIIGNIFQLNVK;GKLPPGPIPLPIIGNIFQLNVK	4/13.6	#
IPI00196748	Cytochrome P450 2C7	56778	8.69		-0.264082	metabolism	membrane	0		0		NYLIPK;DFVDYYLIK;VLTSLTSVLHDSK;IEEHQESLDVTNPR;KIEEHQESLDVTNPR;FINFVPTNLPHAVTCDIK;LPPGPTPLPIIGNFLQIDVK;KLPPGPTPLPIIGNFLQIDVK;SDYFLPFSAGK	9/25.9	#
IPI00196749	Ribosomal protein S2	12918	9.64		-0.216529	structura	ribosome	DEVLKIM;SLEEIYLFSLPIK	2/16.5	DEVLKIM;SLEEIYLFSLPIK	2/16.5	0		#
IPI00197129	Actin, aortic smooth muscle	42381	5.16		-0.232626	binding	cytoskeleton	0		AGFAGDDAPR;EITALAPSTM;DSYVGDEAQSK;SYELPDGQVITIGNER;EITALAPSTMK;LCYVALDFENEM;HQGVM;DSYVGDEAQSKR;HQGVMVGMGQK;YPIEHGIITNWDDMEK	10/30.2	0		#
IPI00197711	L-lactate dehydrogenase A chain	36712	8.44		0.0638554	enzyme activity	cytoplasm	0		VIGSGCNLDSAR;LLIVSNPVDILTYVAWK	2/8.7	0		#
IPI00197982	17-beta-hydroxysteroid dehydrogenase type 6	37629	8.97		-0.0409786	enzyme activity	membrane	VSIIEPGSFK;YGVEAFSDVLR;YVFITGCDSGFGNLLAR	3/11.6	VSIIEPGSFK;YGVEAFSDVLR;YVFITGCDSGFGNLLAR	3/11.6	VLAACLTEK;YGVEAFSDVLR;YVFITGCDSGFGNLLAR	3/11.3	#
IPI00198200	RCG62502	10255	5.68		0.392391	unknown	unknown	ELQSQILEAR	1/10.9	ELQSQILEAR	1/10.9	ELQSQILEAR	1/10.9	#
IPI00198324	Cytochrome P450 2B3	56861	6.3		-0.0399185	binding	membrane	EIDQVIGSQR;DFIDTFLLHMEK;GIIAVLQPIMQEYGVSFVNEER;VPTLDDR	4/10.4	0		ATLDPNAPR;EIDQVIGSQR;DFIDTFLLHMEK;VPTLDDR;DFGIGK	5/9.0	#
IPI00198325	Cytochrome P450 2D4	57174	6.71		-0.0302	transporter	membrane	0		DLTDAFLAEVEK;GNPESSFNDENLR;VQQEIDEVIGQVR;MPFTNAVIHEVQR	4/10.2	HEAFMPFSAGR;GNPESSFNDENLR;VQQEIDEVIGQVR;MPFTNAVIHEVQR	4/10.0	#
IPI00198327	Voltage-dependent anion-selective channel protein 2	32353	7.18	1	-0.221017	ion channel	membrane	YQLDPTASISAK;LTFDTTFSPNTGK;VNNSSLIGVGYTQTLRPGVK	3/15.3	0		LTLSALVDGK;LTFDTTFSPNTGK;VNNSSLIGVGYTQTLRPGVK	3/14.6	#
IPI00198467	Trifunctional enzyme subunit beta, mitochondrial	51667	9.5		-0.0726316	enzyme activity	mitochondrion	0		DQLLLGPTYATPK;AALSGLLYR;NIVVVEGVR;IPFLLSGTSYK;LAAAFAVSR	5/10.7	VGAPPLEK;DQLLLGPTYATPK;AALSGLLYR;NIVVVEGVR;IPFLLSGTSYK;LAAAFAVSR	6/12.4	#
IPI00198620	ATP synthase subunit delta, mitochondrial	17584	4.93		0.197024	transporter	membrane	0		0		IEANEALVK;AQSELSGAADEAAR;AEIQIR	3/17.3	#
IPI00198643	Signal peptidase complex catalytic subunit SEC11A	20586	9.15	2	0.118994	receptor signaling	membrane	VGEIVVFR;GDLLFLTNR	2/9.5	VGEIVVFR;GDLLFLTNR;QGQHWLEK;GDNNAVDDR;MLSLDFLDDVRR	5/25.7	0		#
IPI00198887	Protein disulfide-isomerase	57315	4.78		-0.381729	signaling	plasma membrane	0		0		LITLEEEMTK;QFLLAAEAVDDIPFGITSNSDVFSK;TGPAATTLSDTAAAESLVDSSEVTVIGFFK;MDSTANEVEAVK;HNQLPLVIEFTEQTAPK;LKAEGSEIR;NNFEGEITK;TVIDYNGER;LITLEEEM;NFEEVAFDEKK;YKPESDELTAEK;VDATEESDLAQQYGVR;LLDFIK;FFPASADR;VHSFPTLK;ILEFFGLK;QLAPIWDK;THILLFLPK;ILEFFGLKK;EADDIVNWLK;YQLDKDGVVLFK;LGETYKDHENIVIAK;ILFIFIDSDHTDNQR;NGDTASPK;NFEEVAFDEK;ITQFCHHFLEGK	26/60.1	#
IPI00198947	Cytochrome P450 1A2	58621	8.94		-0.160624	metabolism	membrane	FLTNDNTAIDK;LSQQYGDVLQIR;NSIQDITGALFK;VMLFGLGK;DFVENVTSGNAVDFFPVLR	5/12.1	0		0		#
IPI00199224	Ras-related protein Rab-4B	23899	5.53		-0.22723	binding	Golgi apparatus	LQIWDTAGQER	1/5.2	LQIWDTAGQER	1/5.2	LQIWDTAGQER	1/5.2	#
IPI00199543	60S ribosomal protein L7	30367	10.86		-0.557308	structura	ribosome	IALTDNSLVAR;AGNFYVPAEPK;EANNFLWPFK;IVEPYIAWGYPNLK;FGIICMEDLIHEIYTVGK	5/24.6	LAFVIR;AGNFYVPAEPK;EANNFLWPFK;IVEPYIAWGYPNLK;FGIICMEDLIHEIYTVGK	5/22.7	IALTDNSLVAR;AGNFYVPAEPK;EANNFLWPFK;IVEPYIAWGYPNLK;FGIICMEDLIHEIYTVGK	5/24.6	#
IPI00199588	Peroxisomal membrane protein 11A	30211	9.62	1	-0.000378788	signaling	membrane	0		NLETSVSTGR	1/4.1	NLETSVSTGR	1/4.1	#
IPI00199635	MHC class I protein	42033	6.75	1	-0.613008	immune	membrane	FDSDAENPR	1/2.4	FDSDAENPR	1/2.4	FDSDAENPR	1/2.4	#
IPI00199636	Calnexin	67612	4.46	1	-0.896277	receptor signaling	membrane	GSLSGWILSK;TPYTIMFGPDK;IPNPDFFEDLEPFR;APVPTGEVYFADSFDR;KIPNPDFFEDLEPFR;WKPPMIDNPNYQGIWKPR;IADPDAVKPDDWDEDAPSK;KPEDWDERPK;VVDDWANDGWGLK	9/21.3	GSLSGWILSK;AEEDEILNR;TPYTIMFGPDK;IPNPDFFEDLEPFR;APVPTGEVYFADSFDR;KIPNPDFFEDLEPFR;WKPPMIDNPNYQGIWKPR;IADPDAVKPDDWDEDAPSK;GLVLM;KPEDWDERPK;VVDDWANDGWGLK	11/23.7	AEEDEILNR;TPYTIMFGPDK;IPNPDFFEDLEPFR;APVPTGEVYFADSFDR;KIPNPDFFEDLEPFR;WKPPMIDNPNYQGIWKPR;IADPDAVKPDDWDEDAPSK;GLVLM;KPEDWDERPK;VVDDWANDGWGLK	10/22.0	#
IPI00199641	Mannosyl-oligosaccharide glucosidase	91986	9.07	1	-0.270384	enzyme activity	membrane	ALESHAAAFK;LGPLLDVLADSR;DQASEQLVGGQLTR;GPSGQGQFLVQQVTLK;WVLAWLGVR;AAHANPPTLLLPVIHMLEGR;HGSYNVFWSSNPGLPLLTDMVK;EALGHWLGLLNADGWIGR;GFLWDEGFHQLVVQR	9/16.3	0		0		#
IPI00200053	Similar to atp synthase d chain, mitochondrial	18724	5.51		-0.623602	transporter	mitochondrion	YTALVDAEEK;EEVKTCAQFVSGSQAR;IPVPEDKYTALVDAEEK;TIDWVSFVEIMPQNQK	4/36.6	IPVPEDK;YTALVDAEEK;EEVKTCAQFVSGSQAR;IPVPEDKYTALVDAEEK;TIDWVSFVEIMPQNQK	5/41.0	YTALVDAEEK;TCAQFVSGSQAR;IPVPEDKYTALVDAEEK;TIDWVSFVEIMPQNQK	4/34.2	#
IPI00200145	60S acidic ribosomal protein P1	11605	4.11		0.131579	structura	ribosome	AAGVNVEPFWPGLFAK	1/14.0	0		AAGVNVEPFWPGLFAK	1/14.0	#
IPI00200147	60S acidic ribosomal protein P0	34365	5.7		0.0504732	biosynethesis	ribosome	IIQLLDDYPK;TSFFQALGITTK;AFLADPSAFAAAAPVAAATTAAPAAAAAPAK	3/16.7	0		GNVGFVFTK;TSFFQALGITTK;AFLADPSAFAAAAPVAAATTAAPAAAAAPAK	3/16.4	#
IPI00200455	Actin, gamma-enteric smooth muscle	42366	5.23		-0.218617	binding	cytoskeleton	0		0		AGFAGDDAPR;EITALAPSTMK;EITALAPSTM;DSYVGDEAQSK;SYELPDGQVITIGNER;LCYVALDFENEM;DSYVGDEAQSKR;YPIEHGIITNWDDMEK	8/26.1	#
IPI00200487	NADH-ubiquinone oxidoreductase chain 4	51937	9.45	13	0.802614	enzyme activity	membrane	ELTLMALHIIPLMLLTINPK	1/4.4	ELTLMALHIIPLMLLTINPK	1/4.4	ELTLMALHIIPLMLLTINPK	1/4.4	#
IPI00200659	Succinate dehydrogenase [ubiquinone] flavoprotein subunit, mitochondrial	72596	6.66		-0.254268	transporter	mitochondrion	LGANSLLDLVVFGR;LALAGATR;NTIIATGGYGR;ANAGEESVMNLDK;VSQLYGDLQHLK;IDEYDYSKPIEGQQK;AAFGLSEAGFNTACLTK	7/13.7	GEGGILINSQGER;LGANSLLDLVVFGR;VGSVLQEGCEK;NTIIATGGYGR;ANAGEESVMNLDK;ANAGEESVM;VSQLYGDLQHLK;IDEYDYSKPIEGQQK;AAFGLSEAGFNTACLTK	9/17.5	0		#
IPI00201003	3-beta-hydroxysteroid-Delta(8),Delta(7)-isomerase	26948	6.92	5	0.503043	enzyme activity	membrane	0		0		HLTNAQSMLDNK;TTNMLPLHPYWPR	2/10.9	#
IPI00201262	Alpha-1-inhibitor 3	165038	5.67		-0.216452	binding	secreted	0		VTASPQSLCGLR;EEHSFTVMEFVLPR;MLIYTILPDGEVIADSVK;NLHPLNELFPLAYIEDPK	4/4.2	VLIVEPEGIK;VTASPQSLCGLR;EEHSFTVMEFVLPR;MLIYTILPDGEVIADSVK;NLHPLNELFPLAYIEDPK	5/4.9	#
IPI00201307	RCG60159	13550	9.29		-1.05045	transporter	mitochondrion	RLPENLYNDR;YEEDKFYLEPYLK	2/20.7	0		ALDLSMR;WYYNAAGFNK;LPENLYNDR;FYLEPYLK	4/30.6	#
IPI00201494	Erlin-2	37915	5.43		-0.171976	signaling	membrane	ISEIEDAAFLAR	1/3.5	ISEIEDAAFLAR	1/3.5	ISEIEDAAFLAR	1/3.5	#
IPI00201500	40S ribosomal protein S14	16420	10.07		-0.502649	structura	ribosome	IEDVTPIPSDSTR;TPGPGAQSALR	2/15.9	IEDVTPIPSDSTR;TPGPGAQSALR	2/15.9	IEDVTPIPSDSTR;TPGPGAQSALR	2/15.9	#
IPI00201564	Dimethylaniline monooxygenase [N-oxide-forming] 1	60471	8.56	1	-0.00902256	binding	membrane	0		0		ENSVVFNNTPK;ASLYNSVVSNSSK;FTEHVEEGR;ALQSDYITYIDDLLTSINAKPDLR;EPVLNDELPGR	5/12.8	#
IPI00201775	29 kDa protein	28924	4.49		-1.06523	unknown	unknown	GSLSGWILSK	1/4.9	0		GSLSGWILSK	1/4.9	#
IPI00201932	Uncharacterized protein	19323	5.5	1	0.153448	unknown	membrane	SAHAGTYEVR;VQNMALYADVSGK;YQVSWSLEHK	3/19.0	FFDEESYSLLR;SAHAGTYEVR;VQNMALYADVSGK;YQVSWSLEHK	4/25.3	0		#
IPI00202111	Up-regulated during skeletal muscle growth protein 5	6460	9.84	1	-0.012069	unknown	membrane	YFNSYTLTGR;AGPESDGQFQFTGIK	2/43.1	YFNSYTLTGR;AGPESDGQFQFTGIK	2/43.1	YFNSYTLTGR;AGPESDGQFQFTGIK	2/43.1	#
IPI00202168	Sigma non-opioid intracellular receptor 1	21652	5.39	1	0.294271	receptor signaling	plasma membrane	EEIAQLAR;LELTTYLFGQDP	2/10.4	EEIAQLAR;LELTTYLFGQDP	2/10.4	EEIAQLAR;LELTTYLFGQDP	2/10.4	#
IPI00202214	60S ribosomal protein L19	23565	11.47		-1.11122	structura	ribosome	LLADQAEAR;VWLDPNETNEIANANSR	2/13.3	LLADQAEAR;VWLDPNETNEIANANSR	2/13.3	LLADQAEAR;VWLDPNETNEIANANSR	2/13.3	#
IPI00202231	Protein RER1	23087	9.53	3	0.0846939	transporter	membrane	LGQIYQSWLDK	1/5.6	LGQIYQSWLDK	1/5.6	0		#
IPI00202370	Amine oxidase [flavin-containing] A	98754	6.83		-0.317489	binding	plasma membrane	0		0		EIPVDAPWQAR;YVISAIPPILTAK	2/2.7	#
IPI00202409	Retinol dehydrogenase similar protein	35281	9.03		-0.0977636	binding	Nucleus	YVFITGCDSGFGNLLAR	1/5.4	YVFITGCDSGFGNLLAR	1/5.4	YVFITGCDSGFGNLLAR	1/5.4	#
IPI00202513	Carboxylesterase isoenzyme	62162	6.12		-0.103226	enzyme activity	endoplasmic reticulum	0		GNWGYLDQVAALR;QEILAINQVFK	2/4.3	GNWGYLDQVAALR;QEILAINQVFK	2/4.3	#
IPI00202535	Secretory carrier-associated membrane protein 5	26366	8.8	4	0.399574	transporter	plasma membrane	VNNFPPLPK;AQEEWTTGAWK	2/8.5	0		VNNFPPLPK;AQEEWTTGAWK	2/8.5	#
IPI00202580	Cytochrome P450 2D3	57619	6.55		-0.0615079	transporter	membrane	0		HEAFMPFSAGR;GNPESSFNDANLR;VQQEIDEVIGQVR;ESM;DLTDAFLAEIEK	5/10.3	0		#
IPI00202584	Cytochrome P450 2D10	57495	6.22		-0.0305556	transporter	membrane	GNPESSFNDENLR;VQQEIDEVIGQVR;TFMAFLDNLLAENR;HEAFMPFSAGR;NLTDAFLAEVEK;ALCNVIASLIFAR;RFEYEDPYLIR;SQGVVFASYGPEWR;RVQQEIDEVIGQVR;SLEEWVTK	10/24.4	TTWDPAQPPR;GNPESSFNDENLR;VQQEIDEVIGQVR;TFMAFLDNLLAENR;HEAFMPFSAGR;NLTDAFLAEVEK;ALCNVIASLIFAR;RFEYEDPYLIR;SQGVVFASYGPEWR;RVQQEIDEVIGQVR;SLEEWVTK	11/26.4	0		#
IPI00202688	Putative integral membrane transport protein	62685	8.65	7	0.35942	transporter	membrane	SGDNITMEVVR;ITQMVIMFLR;AFQELLNQVGGLGR;ISIPLDSHLR;WLIVINKPQK	5/10.0	DLFHTPILR;ITQMVIMFLR;AFQELLNQVGGLGR;ISIPLDSHLR;WLIVINKPQK	5/9.6	DLFHTPILR;SGDNITMEVVR;AFQELLNQVGGLGR;ISIPLDSHLR;WLIVINKPQK	5/9.8	#
IPI00202689	Integral membrane transport protein UST5r	62989	8.94	9	0.318659	transporter	membrane	ISIPLDSHLR	1/1.8	ISIPLDSHLR	1/1.8	ISIPLDSHLR	1/1.8	#
IPI00202697	Ras-related protein Rab-13	23058	9.47		0.256158	transporter	plasma membrane	0		0		LLLIGDSGVGK	1/5.4	#
IPI00202971	Dehydrogenase/reductase (SDR family) member 1	34507	8.49		0.0249201	binding	unknown	ATAQEAQSLGGR;LDVLVNNAYAGVQAILNTTTK	2/10.5	0		ATAQEAQSLGGR;LDVLVNNAYAGVQAILNTTTK	2/10.5	#
IPI00203106	Dimethylaniline monooxygenase [N-oxide-forming] 5	60530	9	1	-0.210694	binding	membrane	0		GYPIDILLSSR;IAVIGSGASGLTCIK;HSALGQHPTINDDLPNR;WATQVFK;TILTTEDR	5/10.9	IAVIGSGASGLTCIK;HSALGQHPTINDDLPNR;ITNYLSK;WATQVFK;TILTTEDR	5/10.1	#
IPI00203317	Cytochrome P450 4A2	58274	9.18		-0.252579	metabolism	membrane	0		VLLYDPDYVK;AQLQNEEELQK;KAQLQNEEELQK	3/6.5	ELSSPVTFPDGR;AQLQNEEELQK;KAQLQNEEELQK	3/6.9	#
IPI00203318	Cytochrome P450 4A14	58537	9.17		-0.238067	metabolism	membrane	0		ELSSPVTFPDGR;AQLQNEEELQK;LYPPVPSVSR;VLLYDPDYVK;KAQLQNEEELQK	5/10.8	AQLQNEEELQK;IPVPMAR;LYPPVPSVSR;VLLYDPDYVK;KAQLQNEEELQK	5/9.9	#
IPI00203471	UDP-glucuronosyltransferase 2A1	60333	9	1	0.0155894	signaling	membrane	0		ANLIASALAQIPQK;IHHDQPVKPLDR	2/4.9	0		#
IPI00203473	UDP-glucuronosyltransferase 2B15	61590	7.54	1	-0.0250943	enzyme activity	membrane	0		0		AEMWLIR;GAAVEVNFR;IILEELVQK;WLPQNDLLGHPK;FVNVWTYELPR;TLGRPTTLAEIMGK;ANIIAWALAQIPQK;SDLLNALEEVIDNPFYK	8/17.5	#
IPI00203528	Stomatin-like protein 2	38504	8.73		-0.191785	structura	cytoskeleton	0		APVPGAQNSSEAR	1/3.7	0		#
IPI00204118	Apoptosis-inducing factor 1, mitochondrial	66966	9.06		-0.230556	enzyme activity	mitochondrion	TGGLEIDSDFGGFR;VNAELQAR;LNDGSQITFEK;VMPNAIVQSVGVSGGK;ELWFSDDPNVTK;ILPEYLSNWTMEK	6/12.1	TGGLEIDSDFGGFR;LNDGSQITFEK;VMPNAIVQSVGVSGGK;IMGLGLSPEEK;ELWFSDDPNVTK;ILPEYLSNWTMEK	6/12.6	VNAELQAR;LNDGSQITFEK;VMPNAIVQSVGVSGGK;IMGLGLSPEEK;ELWFSDDPNVTK;ILPEYLSNWTMEK	6/11.6	#
IPI00204128	Similar to microsomal glutathione s-transferase 3	16924	9.4		0.246711	enzyme activity	microsome	IASGLGVAWIIGR	1/8.6	IASGLGVAWIIGR	1/8.6	IASGLGVAWIIGR	1/8.6	#
IPI00204316	ATP synthase-coupling factor 6, mitochondrial	12487	9.43		-0.546296	enzyme activity	membrane	0		FEVLDKPQS;LASGGPVDTGPEYQQEVDR	2/25.9	0		#
IPI00204359	Beta-2-microglobulin	13825	7.54		-0.142017	binding	secreted	TPQIQVYSR;KIPNIEMSDLSFSK	2/19.3	0		TPQIQVYSR;KIPNIEMSDLSFSK	2/19.3	#
IPI00204365	Dolichyl-diphosphooligosaccharide--protein glycosyltransferase subunit 1	68473	5.99	1	-0.226073	enzyme activity	membrane	AVTSEIAVLQSR;NIQVDSPYDISR;GEDEEDNNLEVR;VTAEVVLAHPGGGSTAR;ASSFVLALEPELESR;IILPEGAK;LPVALDPGSK;DTYIENEK;TVDLSSHLAK;DIPAYSQDTFK;IDHILDAL;QPDSGISSIR;FVDHVFDEQVIDSLTVK;HFDETVNR;SEDILDYGPFK;VACITEQVLTLVNK;LKTEGSDLCDR;TILPAAAQDVYYR	18/34.2	FPLFGGWK;AVTSEIAVLQSR;NIQVDSPYDISR;GEDEEDNNLEVR;VTAEVVLAHPGGGSTAR;ASSFVLALEPELESR;IILPEGAK;LPVALDPGSK;DTYIENEK;TVDLSSHLAK;DIPAYSQDTFK;IDHILDAL;QPDSGISSIR;FVDHVFDEQVIDSLTVK;HFDETVNR;SEDILDYGPFK;VACITEQVLTLVNKR;LKTEGSDLCDR;TILPAAAQDVYYR	19/35.6	0		#
IPI00204737	Ras-related protein Rab-43	23443	5.38		-0.272381	signaling	plasma membrane	0		0		LQIWDTAGQER	1/5.2	#
IPI00204774	Liver carboxylesterase B-1	62968	6.15		-0.178253	enzyme activity	endoplasmic reticulum	0		0		NFNTVPYIVGINK;AEEVAFWTQLLAK;FASIYGIPEDIIPVAIEK;FWANFAR;FAPPQPAEPWSFVK;YASLEGVTQSVAVFLGVPFAKPPLGSLR	6/16.6	#
IPI00205029	Solute carrier family 22 member 1	62413	5.65	12	0.436691	transporter	plasma membrane	0		SPSFADLFR;GVALPETIEEAENLGR	2/4.5	SPSFADLFR;GVALPETIEEAENLGR	2/4.5	#
IPI00205155	Carboxylesterase RL1	62722	5.85		-0.196797	enzyme activity	unknown	0		NFNTVPYIVGINK;AEEVAFWTQLLAK	2/4.6	0		#
IPI00205157	Hydroxyacyl-coenzyme A dehydrogenase, mitochondrial	34540	8.82		-0.142357	enzyme activity	mitochondrion	0		TFESLVDFCK;LLVPYLIEAIR	2/6.7	TFESLVDFCK;LLVPYLIEAIR	2/6.7	#
IPI00205413	Mitochondrial carnitine/acylcarnitine carrier protein	33474	9.54	3	0.0840532	transporter	membrane	NLFTPQGK;YSGTLDCAK;LYQEFGIR;ILNWIAPNL;CLLQIQASSGK;DVPASGMYFMTYEWLK;GFNAVM	7/22.3	0		GFNAVMIR;YSGTLDCAK;LYQEFGIR;ILNWIAPNL;CLLQIQASSGK;DVPASGMYFMTYEWLK;GFNAVM	7/22.3	#
IPI00205417	Very long-chain acyl-CoA synthetase	71447	8.81	2	-0.169677	enzyme activity	membrane	0		0		EGVSVFYVSR;LWYGTSLALR;FFLQLANMAR;TILHVFLEQAR;ITELTPFFGYAGGK;VTLMEEGFNPSVIK;YNATVIQYIGELLR;TYVPMTEDIYNAIIDK;VLLASPELHEAVEEVLPTLK;DETLTYAQVDR;GEVGLLICK;LFQHISEYLPSYSRPR	12/25.0	#
IPI00205519	UDP-glucose:glycoprotein glucosyltransferase 1	177219	5.41		-0.316291	enzyme activity	endoplasmic reticulum	0		EISDSSTPVSR;FLFVDADQIVR;ILAAPVELALVVMK;IIGPLEDSELFNQDDFHLLENIILK;FSALDSR;FLDMPQSPLFTLNLNTPESWMVESVR;ILETTTFFQR;WGFSGQKTEEVK;IMMLSVLK;VEEDVASDLVMK;VEEDVASDLVM;LGIEGLSLHNILK;SYYDAILEAAFR;ILFLDVLFPLVVDK;LNIQPSETDYAVDIR;WFSAPLLLEASEFLAEDSQEK;AYNYVGQEVDGYHAFQTLTQIYNK	17/15.9	VDALLSAQPK;FLFVDADQIVR;ILAAPVELALVVMK;IIGPLEDSELFNQDDFHLLENIILK;FSALDSR;FLDMPQSPLFTLNLNTPESWMVESVR;ILETTTFFQR;WGFSGQKTEEVK;IMMLSVLK;VEEDVASDLVMK;VEEDVASDLVM;LGIEGLSLHNILK;SYYDAILEAAFR;ILFLDVLFPLVVDK;LNIQPSETDYAVDIR;WFSAPLLLEASEFLAEDSQEK;AYNYVGQEVDGYHAFQTLTQIYNK	17/15.8	#
IPI00205561	Peroxisomal acyl-coenzyme A oxidase 2	77548	7.57		-0.243465	enzyme activity	peroxisome	EAFLDLLPLIR;LDKEPEIQR	2/2.9	0		EAFLDLLPLIR;LDKEPEIQR	2/2.9	#
IPI00205749	Liver carboxylesterase 3	61961	5.56		-0.0912656	enzyme activity	endoplasmic reticulum	DFNTVPYIVGINK;AISESGVALTAGLVK;EGYLQIGATTQQAQK;IAVVSGCK;SSFLLNLPEEAIPVAVEK	5/12.3	0		0		#
IPI00205806	Canalicular multispecific organic anion transporter 1	174414	8.96	14	0.0972745	transporter	membrane	AFTSITLFNILR;DNILFGSEYNEK;YRPELDLVLK;LTIIPQDPILFSGSLR;ISEYINVENEAPWVTDK;FFDTTPTGR;AAYQDADIYILDDPLSAVDAHVGK	7/6.5	YLGGDDLDTSAIR;AFTSITLFNILR;DNILFGSEYNEK;YRPELDLVLK;LTIIPQDPILFSGSLR;AFEHQQR;ISEYINVENEAPWVTDK;FFDTTPTGR;AAYQDADIYILDDPLSAVDAHVGK	9/7.8	0		#
IPI00206020	Leucine-rich repeat-containing protein 59	35304	9.57	1	-0.781433	signaling	membrane	LVNLQHLDLLNNR;DKLDGNELDLSLSDLNEVPVK;WLDLKDNPLDPVLAK;HHEILQWVLQTDSQQ	4/20.8	0		LVTLPVSFAQLK;LDGNELDLSLSDLNEVPVK;DNPLDPVLAK;HHEILQWVLQTDSQQ	4/18.2	#
IPI00206336	Lysosome-associated membrane glycoprotein 1	44397	8.29	1	0.25086	signaling	plasma membrane	ALQASVGNSYK;GPDTVDSTTDIK	2/5.7	0		0		#
IPI00206396	Fatty-acid amide hydrolase 1	64228	8.48	1	0.016753	enzyme activity	membrane	LQNPDLDSEALLTLPLLQLVQK;AMNLDVLLTPMLGPALDLNTPGR;LQSGELSPEAVFFTYLGK;DVESLALCLK	4/12.6	GYFGDIWDIILK;AMNLDVLLTPMLGPALDLNTPGR;LQSGELSPEAVFFTYLGK;DVESLALCLK	4/10.9	LQNPDLDSEALLTLPLLQLVQK;GYFGDIWDIILK;AMNLDVLLTPMLGPALDLNTPGR;LQSGELSPEAVFFTYLGK;DVESLALCLK	5/14.7	#
IPI00206624	78 kDa glucose-regulated protein	72473	5.03		0.392661	enzyme activity	endoplasmic reticulum	0		0		ITITNDQNR;EFFNGKEPSR;DAGTIAGLNVMR;VEIIANDQGNR;MKETAEAYLGK;NELESYAYSLK;ELEEIVQPIISK;TWNDPSVQQDIK;SDIDEIVLVGGSTR;AKFEELNMDLFR;TFAPEEISAMVLTK;ITPSYVAFTPEGER;TKPYIQVDIGGGQTK;IINEPTAAAIAYGLDK;NQLTSNPENTVFDAK;IINEPTAAAIAYGLDKR;SQIFSTASDNQPTVTIK;VTHAVVTVPAYFNDAQR;VLEDSDLK;ALSSQHQAR;VYEGERPLTK;DAGTIAGLNVM;AKFEELNM;TFAPEEISAM;NQLTSNPENTVFDAKR;IEWLESHQDADIEDFK;DNHLLGTFDLTGIPPAPR	27/52.8	#
IPI00206948	All-trans-retinol 13,14-reductase	68001	8.97		-0.0487685	transporter	plasma membrane	FGLLTR;ASTQSLAEVLK;GATYGADHDLAR;FLPLPLTQLLNK;ATVQSVLLDSAGR;VVAHGVSHAILLK;NLYSDLQALGSK;VESVTGGSPLTNQYYLAAHR	8/16.3	0		0		#
IPI00207038	Type II keratin Kb15	58459	7.97		-0.469274	structura	cytoplasm	SLDLDSIIAEVK	1/2.2	SLDLDSIIAEVK	1/2.2	SLDLDSIIAEVK	1/2.2	#
IPI00207065	Isoform 1 of Vesicular glutamate transporter 1	62310	6.83	10	0.225179	transporter	plasma membrane	YIEDAIGESAK;DPPVVDCTCFGLPR	2/4.5	YIEDAIGESAK;DPPVVDCTCFGLPR	2/4.5	YIEDAIGESAK;DPPVVDCTCFGLPR	2/4.5	#
IPI00207184	Endoplasmic reticulum resident protein 29	28614	5.89		-0.266154	transporter	endoplasmic reticulum	SLNILTAFR;ESYPVFYLFR	2/7.3	SLNILTAFR;ESYPVFYLFR	2/7.3	0		#
IPI00207355	Heat shock-related 70 kDa protein 2	69884	5.43		-0.485782	binding	cytoplasm	0		TTPSYVAFTDTER;IINEPTAAAIAYGLDK	2/4.6	VEIIANDQGNR;TTPSYVAFTDTER;IINEPTAAAIAYGLDK	3/6.3	#
IPI00207390	Annexin A3	36569	5.8		-0.486728	binding	unknown	SEIDLLDIR;TLINILTER	2/5.6	0		SEIDLLDIR;TLINILTER	2/5.6	#
IPI00207513	Multidrug resistance-associated protein 6	166771	6.6	12	0.223502	transporter	membrane	SSLLSALLGELLK	1/0.9	SSLLSALLGELLK	1/0.9	SSLLSALLGELLK	1/0.9	#
IPI00207980	60S ribosomal protein L23	14970	10.5		-0.193571	structura	ribosome	GSAITGPVAK;LPAAGVGDMVMATVK;NLYIISVK	3/23.6	IASNAGSIA;LPAAGVGDMVMATVK;NLYIISVK	3/22.9	IASNAGSIA;LPAAGVGDMVMATVK;NLYIISVK	3/22.9	#
IPI00208111	Estradiol 17-beta-dehydrogenase 2	42567	8.2	2	0.209186	signaling	membrane	EMSNPDITPVLR;AAISMFSAVIR;VVTIHPGGFQTNIVGSQDSWDK	3/11.8	VFLPLLR;AAISMFSAVIR;VVTIHPGGFQTNIVGSQDSWDK	3/10.5	EMSNPDITPVLR;VFLPLLR;AAISMFSAVIR;VVTIHPGGFQTNIVGSQDSWDK	4/13.6	#
IPI00208115	Synaptic vesicle glycoprotein 2A	83406	5.32	12	0.0215633	transporter	plasma membrane	MADGAPLAGVR;GGLSDGEGPPGGR;GGQYFNDK;LAAVLGISIFTSFVGITK;AAFIR;HLQAVDYAAR;DREELAQQYETILR	7/10.6	0		0		#
IPI00208175	Transmembrane protein 33	28307	9.72	3	0.41336	unknown	membrane	ALLANALTSALR;LSTNQQNILK	2/8.9	ALLANALTSALR;LSTNQQNILK	2/8.9	ALLANALTSALR;LSTNQQNILK	2/8.9	#
IPI00208200	Phosphatidate cytidylyltransferase 2	51972	6.45	8	0.229279	enzyme activity	membrane	0		LQEYNIPGVIQSLVGWK;GPNPSK	2/5.2	0		#
IPI00208205	Heat shock cognate 71 kDa protein	71055	5.31		-0.451858	folding	cytoplasm	VEIIANDQGNR;IINEPTAAAIAYGLDK;TTPSYVAFTDTER;TVTNAVVTVPAYFNDSQR;SQIHDIVLVGGSTR;IINEPTAAAIAYGLDKK;SINPDEAVAYGAAVQAAILSGDK	7/17.3	IINEPTAAAIAYGLDK;TTPSYVAFTDTER;TVTNAVVTVPAYFNDSQR;SQIHDIVLVGGSTR;IINEPTAAAIAYGLDKK;DAGTIAGLNVLR;SINPDEAVAYGAAVQAAILSGDK	7/17.5	VEIIANDQGNR;TTPSYVAFTDTER;TVTNAVVTVPAYFNDSQR;SQIHDIVLVGGSTR;IINEPTAAAIAYGLDKK;DAGTIAGLNVLR;SINPDEAVAYGAAVQAAILSGDK	7/16.7	#
IPI00208207	Mitochondrial import receptor subunit TOM20 homolog	16445	8.8	1	-0.323448	receptor signaling	membrane	IVSAQSLAEDDVE	1/9.0	IVSAQSLAEDDVE	1/9.0	IVSAQSLAEDDVE	1/9.0	#
IPI00208209	Peroxiredoxin-4	31216	6.01		-0.248718	enzyme activity	cytoplasm	0		GLFIIDDK;LVQAFQYTDK;QITLNDLPVGR;IPLLSDLNHQISK;DYGVYLEDSGHTLR	5/20.5	SVDETLR;LVQAFQYTDK;QITLNDLPVGR;IPLLSDLNHQISK;DYGVYLEDSGHTLR	5/20.1	#
IPI00208281	UDP-glucuronosyltransferase 2B7	60620	8.5	1	0.0109434	signaling	membrane	0		IILDELVQR;WIPQNDLLGHPK	2/4.0	IILDELVQR;WIPQNDLLGHPK	2/4.0	#
IPI00208422	Dipeptidyl peptidase 4	88774	5.86	1	-0.354368	cell adhension	plasma membrane	0		MLQDVQMPSK;GSGYQGDK;LNWATYLASTENIIVASFDGR;VLEDNSALDK	4/6.4	0		#
IPI00208636	Glutathione S-transferase Mu 5	27067	6.01		-0.395556	enzyme activity	cytoplasm	ITQSNAILR	1/4.0	ITQSNAILR	1/4.0	ITQSNAILR	1/4.0	#
IPI00208645	Estradiol 17-beta-dehydrogenase 12	34990	9.68	1	0.0932692	enzyme activity	membrane	LGEWAVVTGGTDGIGK;GIFVQSVLPFFVATK;FNVETR	3/11.9	0		LGEWAVVTGGTDGIGK;GIFVQSVLPFFVATK;FNVETR	3/11.9	#
IPI00209082	Alpha-actinin-1	103466	5.2		-0.604933	structura	cytoskeleton	VGWEQLLTTIAR	1/1.3	VGWEQLLTTIAR	1/1.3	VGWEQLLTTIAR	1/1.3	#
IPI00209113	Myosin-9	227566	5.47		-0.832075	structura	cytoskeleton	QLEEAEEEAQR;NTDQASMPDNTAAQK;QLLQANPILEAFGNAK;HSQAVEELAEQLEQTK;KLEGDSTDLSDQIAELQAQIAELK;VISGVLQLGNIVFK;EQEVSILK;VAAYDKLEK;KFDQLLAEEK;EQADFAIEALAK;IAQLEEQLDNETK;VSHLLGINVTDFTR;LQQELDDLLVDLDHQR;IIGLDQVAGMSETALPGAFK;IIGLDQVAGM;IRELETQISELQEDLESER;DFSALESQLQDTQELLQEENR;DLGEELEALKTELEDTLDSTAAQQELR;ASIAALEAK;EEILAQAK;DLEGLSQR;LEVNLQAMK;ALEEAMEQK;TDLLLEPYNK;ALEQQVEEM;KEEELQAALAR;LDPHLVLDQLR;KQELEEICHDLEA…	30/20.8	0		ALELDSNLYR;QLLQANPILEAFGNAK;HSQAVEELAEQLEQTKR;LEGDSTDLSDQIAELQAQIAELK;VVFQEFR;EQEVSILK;VAAYDKLEK;KFDQLLAEEK;EQADFAIEALAK;IAQLEEQLDNETK;VSHLLGINVTDFTR;LQQELDDLLVDLDHQR;IIGLDQVAGMSETALPGAFK;IIGLDQVAGM;ELETQISELQEDLESER;DFSALESQLQDTQELLQEENR;TELEDTLDSTAAQQELR;ASIAALEAK;EEILAQAK;DLEGLSQR;LEVNLQAMK;ALEEAMEQK;TDLLLEPYNK;ALEQQVEEM;LDPHLVLDQLR;QELEEICHDLEAR;TQLEELEDELQATEDAK;SMEAEMIQLQEELAAAER	28/18.4	#
IPI00209115	Slc25a3 protein	40052	9.37	2	0.0448179	transporter	membrane	GIFNGFSITLK;IQTQPGYANTLR;LPRPPPPEMPESLK;GWAPTLIGYSMQGLCK;ALYSNILGEENTYLWR;TVEALYK;MQVDPQK	7/23.2	GSTASQVLQR;EEGLNAFYK;GIFNGFSITLK;IQTQPGYANTLR;LPRPPPPEMPESLK;GWAPTLIGYSMQGLCK;ALYSNILGEENTYLWR;TVEALYK;MQVDPQK	9/28.6	EEGLNAFYK;GIFNGFSITLK;IQTQPGYANTLR;LPRPPPPEMPESLK;GWAPTLIGYSMQGLCK;ALYSNILGEENTYLWR;TVEALYK;MQVDPQK	8/25.8	#
IPI00209277	Protein LYRIC	64045	9.3	1	-1.15972	cell adhesion	plasma membrane	TELGLDLGLEPK	1/2.1	TELGLDLGLEPK	1/2.1	TELGLDLGLEPK	1/2.1	#
IPI00209291	Extended synaptotagmin-1	121369	5.43	1	-0.270496	binding	plasma membrane	LLVPLVPDLQDVAQLR;VILEPLIGDLPIVGAVSMFFIK	2/3.5	VILEPLIGDLPIVGAVSMFFIK;LLVPLVPDLQDVAQLR	2/3.5	LLVPLVPDLQDVAQLR;VILEPLIGDLPIVGAVSMFFIK	2/3.5	#
IPI00209363	Mitochondrial dicarboxylate carrier	31890	9.41	1	0.0909091	transporter	membrane	0		LPLSQR;FAIYETMR;FAIYETM;MTGMALQVVR;VHLQTQQEVK;DSQGPLPFYSK;NYSHALDGLYR;GALVTVGQLSCYDQAK;VLLGGISGLTGGFVGTPADLVNVR;LGPQAFFK;LFSGATM;LFSGATMASSR;QM	13/45.8	0		#
IPI00209534	31 kDa protein	41516	9.15		-0.0652482	unknown	unknown	ILAEGGIR	1/8.4	ILAEGGIR	1/8.4	ILAEGGIR	1/8.4	#
IPI00209690	Epoxide hydrolase 1	52719	8.58		-0.311868	enzyme activity	membrane	0		0		FVSLAELQ;VFYSIMR;ELEDGGLER;KFVSLAELQ;EDESIRPFK;GGHFAAFEEPK;FHYGFNSNYMK;QVEILNQYPHFK;VETSDEEIK;VFVPTGFSAFPSELLHAPEK;TPKPLLMVHGWPGSFYEFYK;LLAQDIR;DIELLYPYK;LISYSYMER;SFYTMTPLLGQR;SEYRELEDGGLER;VVSYWR;LISYSYM;FLGYTEKDIELLYPYK;EETLPLGDGWWGPGSKPSAK;LLAQDIRK	21/51.0	#
IPI00209750	Calcineurin-binding protein cabin-1	245169	5.71		-0.480797	enzyme activity	cytoplasm	0		SRLLPNMPK	1/0.4	SRLLPNMPK	1/0.4	#
IPI00209795	Vitamin K-dependent gamma-carboxylase	87936	7.93	5	-0.142216	enzyme activity	membrane	VDIVQAVWSPFR	1/1.6	VDIVQAVWSPFR	1/1.6	VDIVQAVWSPFR	1/1.6	#
IPI00209908	Cytochrome c oxidase subunit 2	26096	4.52	2	0.268722	binding	membrane	VVLPMELPIR;MLISSEDVLHSWAIPSLGLK;LLEVDNR;YFENWSASMI;YFENWSASM;ILYMMDEINNPVLTVK;ILYMM	7/33.9	0		YFENWSASM;ILYMMDEINNPVLTVK;VVLPM;MLISSEDVLHSWAIPSLGLK;LLEVDNR;YFENWSASMI;ILYMM	7/31.7	#
IPI00210008	Transmembrane emp24 domain-containing protein 2	22832	4.98	2	0.019403	binding	plasma membrane	HEQEYMEVR;IVMFTIDIGEAPK	2/10.9	HEQEYMEVR;IVMFTIDIGEAPK	2/10.9	HEQEYMEVR;IVMFTIDIGEAPK	2/10.9	#
IPI00210116	Protein ERGIC-53	58194	6.01	1	-0.543822	transporter	membrane	YVSSLTEEISR	1/2.1	0		0		#
IPI00210125	Synaptic vesicle glycoprotein 2B	78249	5.34	12	0.0786237	transporter	plasma membrane	HVLFEDTFFDK;GQADLMAER;YFQDEEYK;ATAFGILNGLCK;LGAILGNTIFASFVGITK	5/8.5	HDEAWMILK;HVLFEDTFFDK;GQADLMAER;ATAFGILNGLCK;LGAILGNTIFASFVGITK	5/8.6	HVLFEDTFFDK;GQADLMAER;YFQDEEYK;ATAFGILNGLCK;LGAILGNTIFASFVGITK	5/8.5	#
IPI00210238	40S ribosomal protein S23	15969	10.5		-0.518881	structura	ribosome	VANVSLLALYK	1/7.7	VANVSLLALYK	1/7.7	0		#
IPI00210280	Catechol O-methyltransferase	29806	5.24	1	0.0458333	enzyme activity	plasma membrane	0		GQIMDAVIR;YLPDTLLLEK;VTILNGASQDLIPQLK;LLTMEMNPDYAAITQQMLNFAGLQDK	4/23.1	AIYQGPSSPDKS;YLPDTLLLEK;VTILNGASQDLIPQLK;LLTMEMNPDYAAITQQMLNFAGLQDK	4/24.2	#
IPI00210327	Sigma non-opioid intracellular receptor 1	21652	5.41	1	0.141256	receptor signaling	plasma membrane	EEIAQLAR;LELTTYLFGQDP	2/9.0	0		EEIAQLAR;LELTTYLFGQDP	2/9.0	#
IPI00210431	7-dehydrocholesterol reductase	54861	8.63	6	0.241826	enzyme activity	membrane	0		0		LLVSGFWGVAR;YVAAVPYR;ASLADIWAK;FLPGYVGGVQEGAITPAGIVNK	4/10.6	#
IPI00210435	Pyruvate carboxylase, mitochondrial	130436	6.3		-0.165195	enzyme activity	cytoplasm	LDNASAFQGAVISPHYDSLLVK;VFDYSEYWEGAR;DFTATFGPLDSLNTR;VSPSPVDPIVPVVPIGPPPAGFR;SVVEFLQGYIGIPHGGFPEPFR	5/8.0	0		ELIPNIPFQMLLR;VFDYSEYWEGAR;DFTATFGPLDSLNTR;VSPSPVDPIVPVVPIGPPPAGFR;SVVEFLQGYIGIPHGGFPEPFR	5/7.2	#
IPI00210444	Hydroxymethylglutaryl-CoA synthase, mitochondrial	57332	8.85		-0.360039	enzyme activity	mitochondrion	0		0		LVSSVSDLPK;APLVLEQGLR;YTVGLGQTR	3/5.7	#
IPI00210524	Lman2 protein	40709	6.33		-0.381006	unknown	unknown	DNVDDPTGNFR	1/3.1	DNVDDPTGNFR	1/3.1	0		#
IPI00210644	Carbamoyl-phosphate synthase [ammonia], mitochondrial	165673	6.28		-0.1168	binding	mitochondrion	ETLMDLGTK;TFEESFQK;VPAIYGVDTR;VMIGESVDEK;IALGIPLPEIK;SLGQWLQEEK;SIFSAVLDELK;ATGYPLAFIAAK;IMGTSPLQIDR;VSQEHPVVLTK;TLGVDFIDVATK;AADTIGYPVMIR;GQNQPVLNITNR;AQTAHIVLEDGTK;AFAMTNQILVER;LTSIDKWFLYK;GLNSESVTEETLR;ALENNMSLDEIVK;SAYALGGLGSGICPNK;QLFSDKLNEINEK;VLGTSVESIMATEDR;IAPSFAVESMEDALK;IAPSFAVESM;AFAISGPFNVQFLVK;GTTITSVLPKPALVASR;TAVDSGIALLTNFQVTK;EPLFGISTGNIITGLAAGAK;TVLMNPNIASVQTNEVGLK;HLPTLEQPIIPSD…	60/54.3	FLEEATR;LFAEAVQK;APMFSWPR;ETLMDLGTK;TFEESFQK;VPAIYGVDTR;VMIGESVDEK;IALGIPLPEIK;SLGQWLQEEK;SIFSAVLDELK;ATGYPLAFIAAK;IMGTSPLQIDR;VSQEHPVVLTK;TLGVDFIDVATK;AADTIGYPVMIR;GQNQPVLNITNR;AQTAHIVLEDGTK;AFAMTNQILVER;LTSIDKWFLYK;GLNSESVTEETLR;ALENNMSLDEIVK;SAYALGGLGSGICPNK;QLFSDKLNEINEK;VLGTSVESIMATEDR;IAPSFAVESMEDALK;IAPSFAVESM;AFAISGPFNVQFLVK;GTTITSVLPKPALVASR;TAVDSGIALLTNFQVTK;EPLFGISTGNIITGLAAGAK;TVLMNPN…	62/55.3	0		#
IPI00210851	3-oxo-5-alpha-steroid 4-dehydrogenase 1	29989	9.01	3	0.359073	enzyme activity	membrane	0		0		ILIPFVL;KILIPFVL;TLVFPVLIR;YSPQWPGIR;FEDYPK	5/15.1	#
IPI00210874	Trans-2,3-enoyl-CoA reductase	36498	9.59	4	0.00584416	enzyme activity	membrane	LPVGTTATLYFR;LLETLFVHR;VPFIYGR;MPIIPFLL;VEPQATISEIK;IPYPTK	6/17.2	SLKDEDVLQK;LPVGTTATLYFR;LLETLFVHR;VPFIYGR;MPIIPFLL;VEPQATISEIK;IPYPTK	7/20.5	VPFIYGR;LPVGTTATLYFR;LLETLFVHR;MPIIPFLL;VEPQATISEIK;IPYPTK	6/17.2	#
IPI00210946	60S ribosomal protein L17	21611	10.19		-0.903261	structura	ribosome	YSLDPENPTK	1/5.4	0		0		#
IPI00210975	Hypoxia up-regulated protein 1	111448	5.09		-0.564665	binding	endoplasmic reticulum	LSATSTWLEDEGFGATTVMLK	1/2.1	VLQLINDNTATALSYGVFR;LSATSTWLEDEGFGATTVMLK	2/4.0	VLQLINDNTATALSYGVFR;LSATSTWLEDEGFGATTVMLK	2/4.0	#
IPI00211024	Isoform 1 of Solute carrier family 12 member 5	127591	6.32	12	-0.0225637	transporter	plasma membrane	LVLLNMPGPPR;ETTAGHLALLVTK	2/2.1	0		LVLLNMPGPPR;ETTAGHLALLVTK	2/2.1	#
IPI00211096	Corticosteroid 11-beta-dehydrogenase isozyme 1	32091	8.54	1	0.148611	enzyme activity	membrane	ETSGIILSQAAPK;IMEFLSLR;FALDGFFSTIR;MTQPLIASYSASK;SSWTPLLLGNPGR	5/20.1	DLFVSN;ETSGIILSQAAPK;IMEFLSLR;FALDGFFSTIR;MTQPLIASYSASK;SSWTPLLLGNPGR	6/22.2	ETSGIILSQAAPK;IMEFLSLR;FALDGFFSTIR;MTQPLIASYSASK;SSWTPLLLGNPGR	5/20.1	#
IPI00211100	3-alpha-hydroxysteroid dehydrogenase	37517	6.45		-0.33913	enzyme activity	cytoplasm	0		0		SPVLLDDPVLCAIAK	1/4.7	#
IPI00211127	Argininosuccinate synthase	46752	7.5		-0.356796	enzyme activity	membrane	0		FELTCYSLAPQIK;APNTPDVLEIEFKK;EFVEEFIWPAVQSSALYEDR	3/11.4	IDIVENR;FELTCYSLAPQIK;APNTPDVLEIEFK;EFVEEFIWPAVQSSALYEDR	4/12.9	#
IPI00211510	Peroxisomal acyl-coenzyme A oxidase 1	75030	8.63		-0.283812	enzyme activity	peroxisome	SFLVGNAAQSLSK;ASATFNPELITHILDGSPENTR;INESIGQGDLSELPELHALTAGLK;EVAWNLTSVDLVR	4/10.9	TQEFILNSPTVTSIK;SFLVGNAAQSLSK;GLETTATYDPK;ASATFNPELITHILDGSPENTR;INESIGQGDLSELPELHALTAGLK;EVAWNLTSVDLVR	6/14.8	TQEFILNSPTVTSIK;GLETTATYDPK;ASATFNPELITHILDGSPENTR;INESIGQGDLSELPELHALTAGLK;EVAWNLTSVDLVR	5/12.9	#
IPI00211756	Prohibitin	29859	5.4		0.00919118	synthesis	membrane	0		EFTEAVEAK;AAIISAEGDSK;QVSDDLTER;FDAGELITQR;NITYLPAGQSVLLQLPQ;DLQNVNITLR;KLEAAEDIAYQLSR;AAELIANSLATAGDGLIELR;FGLALAVAGGVVNSALYNVDAGHR;KAAIISAEGDSK;VLPSITTEILK;ILFRPVASQLPR;IYTSIGEDYDER;VFESIGK;AATFGLILDDVSLTHLTFGK	15/72.8	0		#
IPI00211779	Peroxiredoxin-1	22323	8.24		-0.222111	enzyme activity	cytoplasm	LVQAFQFTDK;QITINDLPVGR;ADEGISFR;GLFIIDDK;DISLSDYK	5/22.6	0		TIAQDYGVLK;QITINDLPVGR;ADEGISFR;GLFIIDDK;DISLSDYK	5/22.6	#
IPI00212052	NADH dehydrogenase [ubiquinone] iron-sulfur protein 4, mitochondrial	19785	10.14		-0.544571	transporter	membrane	0		DTQLITVDEK	1/5.7	0		#
IPI00212110	UDP-glucuronosyltransferase 2B2	61459	8.69	1	0.00792453	signaling	membrane	LLDVWTYELPR;FILPPSYVPVILSGLAGK;ANAIAWALAQIPQK;LDFLSALEEVIDNPFYK;GAAVSLNIR;VEIWLIR;DELQNHFIK;WLPQNDLLGHPK;MTFIDR	9/19.4	IILDELVQR;LLDVWTYELPR;FILPPSYVPVILSGLAGK;ANAIAWALAQIPQK;LDFLSALEEVIDNPFYK;GAAVSLNIR;VEIWLIR;DELQNHFIK;WLPQNDLLGHPK;MTFIDR	10/21.1	TPATLGPNTR;LLDVWTYELPR;FILPPSYVPVILSGLAGK;ANAIAWALAQIPQK;LDFLSALEEVIDNPFYK;GAAVSLNIR;VEIWLIR;DELQNHFIK;WLPQNDLLGHPK;MTFIDR	10/21.3	#
IPI00212220	Protein disulfide-isomerase A4	73017	4.95		-0.539036	binding	endoplasmic reticulum	0		0		QFAPEYEK;FDVSGYPTIK;VDATEQTDLAK;IDATSASMLASK;IDATSASM;QLEPVYTSLGK;RFDVSGYPTLK;MDATANDITNDR;DNDPPIAVAK;DLGLSESGEDVNAAILDESGK;LVLMQPEK;IASTLKDNDPPIAVAK;YGIVDYMVEQSGPPSK;MHVMDVQGSTEASAIKDYVVK;FAMEPEEFDSDALQEFVMAFK;TFDAIVMDPK;EVSQPDWTPPPEVTLTLTK	17/35.0	#
IPI00212622	Trifunctional enzyme subunit alpha, mitochondrial	83297	9.16		-0.0813893	enzyme activity	mitochondrion	FGGGSVELLK;FVDLYGAQK;DTTASAVAVGLK;MQLLEIITTDK;LTSYAMTIPFVR;MVGVPAAFDMMLTGR;TIEYLEEVAVNFAK;NLNSEIDNILVNLR;ADMVIEAVFEDLAVK;MGLVDQLVDPLGPGIK;TVLGVPEVLLGILPGAGGTQR;TVQQLAILGAGLMGAGIAQVSVDK;EVQSEFVEVMNEIWANDQIR;FGELALTK;DTTVTGLGR;DGPGFYTTR;GFYIYQSGSK;DSIFSNLIGQLDYK;LPAKPEVSSDEDIQYR	19/33.9	0		LMVSK;ILQEGVDPK;FVDLYGAQK;DTTASAVAVGLK;MQLLEIITTDK;LTSYAMTIPFVR;MVGVPAAFDMMLTGR;TIEYLEEVAVNFAK;NLNSEIDNILVNLR;ADMVIEAVFEDLAVK;MGLVDQLVDPLGPGIK;TVLGVPEVLLGILPGAGGTQR;TVQQLAILGAGLMGAGIAQVSVDK;EVQSEFVEVMNEIWANDQIR;FGELALTK;DTTVTGLGR;DGPGFYTTR;GFYIYQSGSK;DSIFSNLIGQLDYK;LPAKPEVSSDEDIQYR	20/34.5	#
IPI00212651	Mitochondrial import inner membrane translocase subunit Tim13	10679	8.39		-0.526316	transporter	membrane	0		VQIAVANAQELLQR	1/14.7	VQIAVANAQELLQR	1/14.7	#
IPI00212694	Epidermal growth factor receptor	138225	6.6	2	-0.326551	receptor signaling	plasma membrane	IPLENLQIIR	1/0.8	IPLENLQIIR	1/0.8	IPLENLQIIR	1/0.8	#
IPI00212730	Lysosome-associated membrane glycoprotein 2	45571	7.98	1	0.0481752	signaling	plasma membrane	0		0		TFQINTFNLK;GILTVIIPVGSQLPLGVIFK	2/7.3	#
IPI00212767	Anionic trypsin-1	26627	4.59		0.15	binding	extracellular	0		LGEHNINVLEGDEQFINAAK	1/8.1	LGEHNINVLEGDEQFINAAK	1/8.1	#
IPI00212980	Brain protein 44	14306	10.48		0.129134	unknown	mitochondrion	LMDKVELLLPK;TVFFWAPIMK	2/16.5	LMDKVELLLPK;TVFFWAPIMK	2/16.5	LMDKVELLLPK;TVFFWAPIMK	2/16.5	#
IPI00213036	Complement C4	193639	6.93		-0.246172	binding	secreted	GPGFLSIEPLDLR;LLTVWLPDSLTTWEIHGVSLSK;VGDTFVLSLR	3/2.6	LLVSAGSLYPAVAK;LLTVWLPDSLTTWEIHGVSLSK;VGDTFVLSLR	3/2.6	LLVSAGSLYPAVAK;GPGFLSIEPLDLR;LLTVWLPDSLTTWEIHGVSLSK;VGDTFVLSLR	4/3.4	#
IPI00213231	Long-chain-fatty-acid--CoA ligase 5	77211	6.85	1	-0.0597365	binding	plasma membrane	FLLNLAIISK;LAQGEYIAPEK;LVQGVIFSCGGK;NNDLILYYFSDAK;TVILMDPFDDDLMK;SRPILQVFVHGESLR;LMITGAAPISTPVLTFFR;GAMLTHQNIVSNMAAFLK;LAQGEYIAPEKIENVYSR;ATM;IQSSLGGK;TLYEVFQR;SFLIGVVVPDPESLPSFAAK;KPNQPYKWISYK;ALKPTVFPTVPR;TQEVLDKDGWLHTGDIGR	16/30.7	0		IGFFQGDIR;LAQGEYIAPEK;LVQGVIFSCGGK;NNDLILYYFSDAK;TVILMDPFDDDLMK;SRPILQVFVHGESLR;LMITGAAPISTPVLTFFR;GAMLTHQNIVSNMAAFLK;LAQGEYIAPEKIENVYSR;IQSSLGGK;TLYEVFQR;SFLIGVVVPDPESLPSFAAK;PNQPYKWISYK;ALKPTVFPTVPR;DGWLHTGDIGR	15/29.0	#
IPI00213324	Solute carrier family 22 member 1	62413	9.2	12	0.475814	transporter	plasma membrane	0		0		SPSFADLFR;GVALPETIEEAENLGR	2/5.8	#
IPI00213401	Retinol dehydrogenase 7	36056	9.21		-0.0381703	enzyme activity	endoplasmic reticulum	TESIVAATQWVK;TNVTNMER;VVNIASTMGR;YSAGWDAK;VVNIASTM;YGVEAFSDSLR;TSDRLETVILDVTK;LWDQATEEVKEIYGEK;GLWGLVNNAGISVPMGPNEWMR;GLWGLVNNAGISVPMGPNEWM;VLAACLTEK;YVFITGCDSGFGNLLAR;GLWGLVNNAGISVPM;ELTYFGVK	14/56.5	0		VAIIEPGGFK;TNVTNMER;VVNIASTMGR;YSAGWDAK;VVNIASTM;YGVEAFSDSLR;YGVEAFSDSLRR;TSDRLETVILDVTK;LWDQATEEVK;GLWGLVNNAGISVPMGPNEWMR;GLWGLVNNAGISVPMGPNEWM;VLAACLTEK;YVFITGCDSGFGNLLAR;GLWGLVNNAGISVPM;ELTYFGVK	15/57.7	#
IPI00213436	Ndufa4 protein	9321	9.52		-0.406098	unknown	unknown	LGPNEQYK;KNNPEPWNK;LALFNPDVSWDRK	3/36.6	FYSVNVDYSK;LALFNPDVSWDR;LGPNEQYK;LALFNPDVSWDRK	4/52.4	LALFNPDVSWDR;LGPNEQYK;KNNPEPWNK;LALFNPDVSWDR	4/50.0	#
IPI00213458	Surfeit 4, isoform CRA_a	30589	7.35		0.573978	unknown	peroxisome	SMFAGVPTMR;MWFQWSEQR;LCLISTFLEDGIR;NLALGGGLLLLLAESR;GQNDLMGTAEDFADQFLR	5/24.5	MWFQWSEQR;LCLISTFLEDGIR;NLALGGGLLLLLAESR;GQNDLMGTAEDFADQFLR;SMFAGVPTM	5/24.2	SMFAGVPTMR;LCLISTFLEDGIR;NLALGGGLLLLLAESR;GQNDLMGTAEDFADQFLR;SMFAGVPTM	5/24.5	#
IPI00213463	Alpha-actinin-4	105306	5.24		-0.654116	binding	cytoplasm	VGWEQLLTTIAR	1/1.3	VGWEQLLTTIAR	1/1.3	VGWEQLLTTIAR	1/1.3	#
IPI00213538	Carnitine O-palmitoyltransferase 1, liver isoform	88810	8.76	1	-0.244761	enzyme activity	membrane	AGNTIHAILLYR;VWLYHDGR;LAALTAADR;MTALAQDFAVNLGPK	4/5.7	VWLYHDGR;AGNTIHAILLYR;LAALTAADRVPWAK;MTALAQDFAVNLGPK	4/6.3	0		#
IPI00213546	Heat shock 70 kDa protein 1-like	70904	5.81		-0.387363	binding	unknown	0		KDISQNK;VEIIANDQGNR;IINEPTAAAIAYGLDK;TTPSYVAFTDTER	4/7.3	0		#
IPI00213547	Ab1-205	84007	9.29		-0.0158254	biogenesis	membrane	0		0		NLALGGGLLLLLAESR;SMFAGVPTM;SM;LCLISTFLEDGIR;GQNDLMGTAEDFADQFLR;SMFAGVPTMR;MWFQWSEQR;GQNDLM	8/11.3	#
IPI00213569	UDP-glucuronosyltransferase 1-1	60422	8.77	2	0.0773832	signaling	membrane	VVYSPYGSLATEILQK;IPQTVLWR;SVFDQDPFLLR;DLLSPASIWLMR;WLPQNDLLGHPK;NMIIALTENFLCR;GAGVTLNVLEMTADDLENALK;LLVIPIDGSHWLSMLGVIQQLQQK;GAGVTLNVLEM;SYKENIMR;YTGTRPSNLAK	11/27.5	AMEIAEALGR;TVINNKSYK;VVYSPYGSLATEILQK;IPQTVLWR;SVFDQDPFLLR;DLLSPASIWLMR;WLPQNDLLGHPK;NMIIALTENFLCR;GAGVTLNVLEMTADDLENALK;LLVIPIDGSHWLSMLGVIQQLQQK;GAGVTLNVLEM;SYKENIMR;YTGTRPSNLAK	13/31.0	TVINNKSYK;VVYSPYGSLATEILQK;IPQTVLWR;SVFDQDPFLLR;DLLSPASIWLMR;WLPQNDLLGHPK;NMIIALTENFLCR;GAGVTLNVLEMTADDLENALK;LLVIPIDGSHWLSMLGVIQQLQQK;GAGVTLNVLEM;SYKENIMR;YTGTRPSNLAK	12/29.2	#
IPI00213586	Isoform XD of Plasma membrane calcium-transporting ATPase 3	139669	5.63	6	-0.136089	transporter	plasma membrane	IQTQMEVVSTFK;ADVGFAMGIAGTDVAK;QVVAVTGDGTNDGPALK;GQILWFR;MVTGDNINTAR;LAVQIGK;NVYDSISK	7/6.2	0		GIIDSTTGEQR;IQTQMEVVSTFK;QVVAVTGDGTNDGPALK;GQILWFR;MVTGDNINTAR;LAVQIGK;NVYDSISK	7/5.8	#
IPI00213618	Sarcoplasmic/endoplasmic reticulum calcium ATPase 1	110707	5.09	7	0.0596579	transporter	membrane	0		0		VDQSILTGESVSVIK;VIMITGDNK;EFTLEFSR;NMLFSGTNIAAGK;TASEMVLADDNFSTIVAAVEEGR	5/6.8	#
IPI00213644	Peptidyl-prolyl cis-trans isomerase B	23845	9.5		-0.202315	binding	endoplasmic reticulum	VTFGLFGK;IEVEKPFAIAK;DFMIQGGDFTR;TVDNFVALATGEK;DTNGSQFFITTVK;TSWLDGK;VLEGMDVVR;VIKDFMIQGGDFTR;VYFDFQIGDEPVGR;HYGPGWVSM;FPDENFK;DVIIVDCGK	12/57.9	0		VLEGM;IEVEKPFAIAK;DFMIQGGDFTR;TVDNFVALATGEK;DTNGSQFFITTVK;TSWLDGK;VLEGMDVVR;VIKDFMIQGGDFTR;VYFDFQIGDEPVGR;HYGPGWVSM;FPDENFK;DVIIVDCGK	12/56.5	#
IPI00213735	Sideroflexin-1	35808	9.2	2	0.0177019	transporter	membrane	NILLTNEQLENAR;QGIVPAGLTENELWR;ILMAAPGMAIPPFIMNTLEK;SGDAPLTVNELGTAYVSATTGAVATALGLNALTK;QAITQVVISR;YAYDSAFHPDTGEK	6/32.9	0		0		#
IPI00214031	Solute carrier organic anion transporter family member 1A4	74857	8.21	11	0.291074	transporter	membrane	0		LYLGLPAALR;GASFVPAFFILR;EGLQENVDGTENAK;ESECTEVLR;ILAGIPAPIYFGALIDR;GIGETPIMPLGISYIEDFAK	6/12.4	0		#
IPI00214398	MOSC domain-containing protein 2, mitochondrial	38851	8.95		0.210355	binding	membrane	0		0		QLQQVGTVSK	1/3.0	#
IPI00214436	Ugt1a7c protein	60111	8.98		0.0350282	enzyme activity	unknown	0		AMEIAEALGR	1/1.9	AMEIAEALGR	1/1.9	#
IPI00214440	UDP-glucuronosyltransferase 1-5	60524	8.89	1	0.0581921	signaling	membrane	0		AMEIAEALGR;TVINNKSYK	2/3.6	AMEIAEALGR;TVINNKSYK	2/3.6	#
IPI00214460	Sodium- and chloride-dependent GABA transporter 2	68263	6.08	12	0.451	transporter	plasma membrane	0		QLVCPAEDLPQK;ISDGIQHLGSLR	2/4.0	0		#
IPI00214482	Lanosterol 14-alpha demethylase	57070	8.71	1	-0.157853	transporter	membrane	0		YLQDNPASGEK;NEDLNAEEVYGR;SWGESGER;SPIEFLENAYEK;EPAEDILQTLLDSTYK;TFTYLLGSDAAALLFNSK;SPPYIYSPIPFLGHAIAFGK	7/19.3	0		#
IPI00214539	Cytochrome P450 2D18	57174	7.5		-0.018	metabolism	membrane	DLTDAFLAEVEK;SQGVVLAR;GNPESSFNDENLR;VQQEIDEVIGQVR;MPFTNAVIHEVQR	5/11.8	HEAFMPFSAGR;DLTDAFLAEVEK;GNPESSFNDENLR;VQQEIDEVIGQVR;MPFTNAVIHEVQR	5/12.4	0		#
IPI00214674	Solute carrier organic anion transporter family member 1A1	75782	8.2	10	0.301194	transporter	plasma membrane	GIGETPIVPLGISYIEDFAK;VFAGIPAPVYFGALIDR	2/5.5	0		GIGETPIVPLGISYIEDFAK;VFAGIPAPVYFGALIDR	2/5.5	#
IPI00214787	Monocarboxylate transporter 1	53831	8.61	11	0.371862	transporter	plasma membrane	0		SDANTDLIGGSPK	1/2.6	SDANTDLIGGSPK	1/2.6	#
IPI00214811	Cdig2 protein	145480	5.28		0.173709	receptor signaling	membrane	LQEETLDQQLGR;FLPMFLSDNPNPK;ALGLLCGR;EFINFVK;SIEDELNR	5/3.8	LQEETLDQQLGR;FLPMFLSDNPNPK;ELEYYVGR;ALGLLCGR;EFINFVK;SIEDELNR	6/4.4	0		#
IPI00215107	40S ribosomal protein SA	32917	4.73		-0.308475	receptor signaling	plasma membrane	FAAATGATPIAGR	1/4.4	0		FAAATGATPIAGR	1/4.4	#
IPI00215184	40S ribosomal protein S25	13791	10.11		-0.8608	structura	ribosome	LNNLVLFDK;LITPAVVSER;AQVIYTR	3/20.8	AALQELLSK;LNNLVLFDK;LITPAVVSER	3/22.4	LNNLVLFDK;LITPAVVSER;AQVIYTR	3/20.8	#
IPI00215208	60S ribosomal protein L8	28235	11.03		-0.527626	synthesis	ribosome	VGLIAAR;AVVGVVAGGGR	2/7.0	VGLIAAR;AVVGVVAGGGR	2/7.0	VGLIAAR;AVVGVVAGGGR	2/7.0	#
IPI00215390	Solute carrier organic anion transporter family member 1B2	73859	8.98	11	0.0437117	transporter	plasma membrane	ALGGILAPIYYGAFIDR;GIGETPIVPLGISYLDDFAK;SLAMGFHSLIIR;QEEQDPSNM	4/8.9	ALGGILAPIYYGAFIDR;GIGETPIVPLGISYLDDFAK;SLAMGFHSLIIR;QEEQDPSNM	4/8.9	GIGETPIVPLGISYLDDFAK;SSITQIER;SLAMGFHSLIIR;QEEQDPSNM	4/7.5	#
IPI00215564	Ras-related protein Rab-7a	23774	5.72		-0.377295	signaling	cytoplasm	DPENFPFVVLGNK;EAINVEQAFQTIAR	2/13.0	DPENFPFVVLGNK;EAINVEQAFQTIAR	2/13.0	DPENFPFVVLGNK;EAINVEQAFQTIAR	2/13.0	#
IPI00215574	3,2-trans-enoyl-CoA isomerase, mitochondrial	32348	9.55		-0.156401	enzyme activity	mitochondrion	0		EADIQNFTSFISR;ALQLGTLFPPAEALK	2/9.7	0		#
IPI00230832	Cytochrome c oxidase subunit 6C-2	8449	10.06	1	-0.107895	transporter	membrane	0		FGVAEPR;NYDSMKDFEEMR	2/25.0	FGVAEPR;AYADFYR;NYDSMKDFEEMR	3/34.2	#
IPI00230838	ATP synthase subunit d, mitochondrial	18809	5.78		-0.701863	transporter	membrane	0		0		IPVPEDK;NCAQFVTGSQAR;ANVDKPGLVDDFK;LASLSEKPPAIDWAYYR;NMIPFDQMTIDDLNEVFPETK;NMIPFDQM;YTALVDAEEK;SWNETFHTR;YPYWPHQPIENL;KYPYWPHQPIENL;IPVPEDKYTALVDAEEK;TIDWVSFVEIMPQNQK;PGLVDDFKNK;YTALVDAEEKEDVK	14/111.2	#
IPI00230857	Adenylate kinase 2, mitochondrial	26648	6.12		-0.318828	binding	membrane	NGFLLDGFPR;LVSDEMVVELIEK	2/9.6	AVLLGPPGAGK;AMVASGSELGK;LVSDEMVVELIEK	3/14.6	AMVASGSELGK;NGFLLDGFPR;LVSDEMVVELIEK	3/14.2	#
IPI00230881	Microsomal glutathione S-transferase 2	17517	9.62		0.192903	enzyme activity	microsome	MMFLSSATAFQR;QLMDNEVLMAFTSYATIILAK;QLMDNEVLM;VFANPEDCAGFGK;TDEKVER;IYHTIAYLTPLPQPNR;VFANPEDCAGFGKGENAK	7/3.6	VFANPEDCAGFGK;TDEKVER;MMFLSSATAFQR;QLMDNEVLMAFTSYATIILAK;QLMDNEVLM;IYHTIAYLTPLPQPNR;VFANPEDCAGFGKGENAK	7/3.6	QLMDNEVLMAFTSYATIILAK;QLMDNEVLM;QLM;VFANPEDCAGFGK;TDEKVER;IYHTIAYLTPLPQPNR;VFANPEDCAGFGKGENAK	7/3.2	#
IPI00230884	Isoform 2 of Sodium/calcium exchanger 1	107509	4.87	10	0.0312826	transporter	plasma membrane	TFFIEIGEPR	1/1.0	TFFIEIGEPR	1/1.0	0		#
IPI00230885	Isoform 3 of Sodium/calcium exchanger 1	104889	4.8	10	0.0351872	binding	plasma membrane	0		TFFIEIGEPR	1/1.1	0		#
IPI00230889	Microsomal glutathione S-transferase 1	17517	9.62	2	0.192903	enzyme activity	microsome	0		MMFLSSATAFQR;VFANPEDCAGFGK;IYHTIAYLTPLPQPNR	3/26.5	0		#
IPI00230897	Hemoglobin subunit beta-1	16083	7.72		-0.0421769	binding	endoplasmic reticulum	LLVVYPWTQR;VNPDDVGGEALGR	2/15.6	0		LLVVYPWTQR;VNPDDVGGEALGR	2/15.6	#
IPI00230912	Isoform ZB of Plasma membrane calcium-transporting ATPase 4	132898	6.13	6	-0.116429	binding	plasma membrane	0		EASDIILTDDNFTSIVK;YGDLLPADGILIQGNDLK;HLDACETMGNATAICSDK	3/4.5	QVVAVTGDGTNDGPALK;EASDIILTDDNFTSIVK;YGDLLPADGILIQGNDLK;HLDACETMGNATAICSDK;VVKVFHSFR	5/6.6	#
IPI00230916	60S ribosomal protein L13	24168	11.54		-0.894313	structura	ribosome	0		STESLQANVQR;KGDSSAEELK;LATQLTGPVMPIR;LILFPR;GFSLEELR;TIGISVDPR;VDTWFNQPAR;LATQLTGPVM	8/36.5	0		#
IPI00230917	60S ribosomal protein L18	21702	11.78		-0.718085	biosynthesis	ribosome	0		TNSTFNQVVLK;TAVVVGTITDDVR;ILTFDQLALESPK	3/19.7	GTVLLSGPR;TNSTFNQVVLK;TAVVVGTITDDVR;ILTFDQLALESPK	4/24.5	#
IPI00230937	Phosphatidylethanolamine-binding protein 1	20902	5.3		-0.568984	receptor signaling	plasma membrane	0		VDYGGVTVDELGK;LYTLVLTDPDAPSR	2/14.4	VDYGGVTVDELGK;LYTLVLTDPDAPSR	2/14.4	#
IPI00230939	60S ribosomal protein L24	17882	11.26		-0.926115	structura	ribosome	AITGASLADIMAK;VFQFLNAK;AITGASLADIM	3/20.4	QINWTVLYR;VFQFLNAK;AITGASLADIM	3/17.8	AITGASLADIMAK;VFQFLNAK;AITGASLADIM	3/20.4	#
IPI00230942	Glutathione S-transferase Yb-3	25835	6.42		-0.398624	enzyme activity	cytoplasm	0		0		ITQSNAILR;LGLDFPNLPYLIDGSHK	2/11.9	#
IPI00231013	Cytochrome b5	11400	5.11	1	-0.941	transporter	plasma membrane	0		0		YYTLEEIQK;TYIIGELHPDDR;FLEEHPGGEEVLR;STWVILHHK;EQAGGDATENFEDVGHSTDAR;VYDLTK	6/70.0	#
IPI00231045	Myosin-Ib	125868	9.27		-0.483302	binding	cytoplasm	SGVEVLFNELEIPVEEYSFGR;NAMQIVGFSDPEAESVLEVVAAVLK	2/4.3	0		SGVEVLFNELEIPVEEYSFGR;NAMQIVGFSDPEAESVLEVVAAVLK	2/4.3	#
IPI00231067	Voltage-dependent anion-selective channel protein 3	31292	8.91		-0.288732	ion channel	membrane	LTLSALVDGK;LTVDTIFVPNTGK;VNNASLIGLGYTQSLRPGVK	3/15.1	VCNYGLIFTQK;LTVDTIFVPNTGK;VNNASLIGLGYTQSLRPGVK	3/15.5	LTLSALVDGK;VCNYGLIFTQK;LTVDTIFVPNTGK;VNNASLIGLGYTQSLRPGVK	4/19.0	#
IPI00231150	Glutathione S-transferase alpha-3	26029	8.97		-0.340708	enzyme activity	cytoplasm	AILNYIATK;SHGQDYLVGNR;VSNLPTVK	3/12.4	FLQPGSQR;AILNYIATK;SHGQDYLVGNR;YNLYGK;VSNLPTVK	5/18.6	0		#
IPI00231200	NADPH--cytochrome P450 reductase	77313	5.26		-0.432596	metabolism	membrane	NPFLAAVTANR;DGALTQLNVAFSR;TALTYYLDITNPPR;IFELGLGDDDGNLEEDFITWR;DVQNTFYDIVAEFGPMEHTQAVDYVK;SYENQKPPFDAK;GVATSWLR;FAVFGLGNK;EVGETLLYYGCR	9/18.6	IQTTAPPVK;NPFLAAVTANR;DGALTQLNVAFSR;TALTYYLDITNPPR;IFELGLGDDDGNLEEDFITWR;DVQNTFYDIVAEFGPMEHTQAVDYVK;SYENQKPPFDAK;GVATSWLR;FAVFGLGNK;EVGETLLYYGCR	10/19.9	IQTTAPPVK;NPFLAAVTANR;DGALTQLNVAFSR;TALTYYLDITNPPR;IFELGLGDDDGNLEEDFITWR;DVQNTFYDIVAEFGPMEHTQAVDYVK;SYENQKPPFDAK;GVATSWLR;FAVFGLGNK;EVGETLLYYGCR	10/19.9	#
IPI00231202	40S ribosomal protein S8	24475	10.32		-1.02019	structura	ribosome	LTPEEEEILNK;ISSLLEEQFQQGK	2/11.5	0		ADGYVLEGK;LTPEEEEILNK;ISSLLEEQFQQGK	3/15.9	#
IPI00231204	Peroxisomal membrane protein 2	22562	10.19	4	0.410309	binding	membrane	0		0		LRVESELR;ALAQYLLFLK;SGFWPALQMNWR;AVSSGILSALGNLLAQMIEK;AVSSGILSALGNLLAQM;SLEVSGLLR;AVSSGILSALGNLLAQMIEKK	7/50.0	#
IPI00231253	3-hydroxyacyl-coa dehydrogenase type-2	27343	8.9		0.243295	enzyme activity	mitochondrion	GGIVGMTLPIAR;NFLASQVPFPSR;VVTIAPGLFATPLLTTLPDK	3/16.7	0		0		#
IPI00231261	Mitochondrial 2-oxoglutarate/malate carrier protein	34393	9.88	1	0.101597	transporter	membrane	GIYTGLSAGLLR;LTGADGTPPGFLLK;AVVVNAAQLASYSQSK;YEGFFSLWK;TSFHALTSILK	5/19.7	0		NVFNALIR;LTGADGTPPGFLLK;AVVVNAAQLASYSQSK;YEGFFSLWK;TSFHALTSILK	5/18.5	#
IPI00231264	Serum paraoxonase/arylesterase 1	39699	5.04		0.0659155	enzyme activity	extracellular	0		IQSILSEDPK	1/2.8	0		#
IPI00231267	Isoform A of Plasma membrane calcium-transporting ATPase 1	130455	5.8	7	0.206888	enzyme activity	plasma membrane	GIIDSTVSEQR;MTVVQAYINEK;TVIEPMASEGLR;AQDGAAMEMQPLK;FTVIR;ADVGFAMGIAGTDVAK;IQESYGDVYGICTK;QVVAVTGDGTNDGPALK;TSPNEGLSGNPADLER;MVTGDNINTAR;LAVQIGK;GQILWFR;NVYDSISK;FFDIDSGR;EANHDGDFGITLAELR;CGILHPGEDFLCLEGK;YGDLLPADGILIQGNDLK;TICLAFR;GGQVIQIPVADITVGDIAQVK	19/19.9	0		0		#
IPI00231271	Isoform K of Plasma membrane calcium-transporting ATPase 1	131455	5.62	6	-0.187078	enzyme activity	plasma membrane	MTVVQAYINEK;AQDGAAMEMQPLK;GASEIILK;ADVGFAMGIAGTDVAK;IQESYGDVYGICTK;QVVAVTGDGTNDGPALK;TSPNEGLSGNPADLER;MVTGDNINTAR;LAVQIGK;GQILWFR;NVYDSISK;FFDIDSGR;EANHDGDFGITLAELR;CGILHPGEDFLCLEGK;YGDLLPADGILIQGNDLK;GGQVIQIPVADITVGDIAQVK	16/17.5	GIIDSTVSEQR;MTVVQAYINEK;TVIEPMASEGLR;AQDGAAMEMQPLK;ADVGFAMGIAGTDVAK;NSSPPPSPNK;IQESYGDVYGICTK;QVVAVTGDGTNDGPALK;TSPNEGLSGNPADLER;MVTGDNINTAR;LAVQIGK;GQILWFR;NVYDSISK;FFDIDSGR;EANHDGDFGITLAELR;CGILHPGEDFLCLEGK;YGDLLPADGILIQGNDLK;GGQVIQIPVADITVGDIAQVK	18/19.6	0		#
IPI00231292	Ribonuclease UK114	14533	5.3		0.238686	enzyme activity	mitochondrion	0		TYFQGNLPAR	1/7.3	TYFQGNLPAR	1/7.3	#
IPI00231309	Isoform WA of Plasma membrane calcium-transporting ATPase 2	132666	5.92	8	-0.126105	binding	plasma membrane	GIIDSTHTEQR;ADVGFAMGIAGTDVAK;IDESSLTGESDQVR;TSPVEGLPGTAPDLEK;QVVAVTGDGTNDGPALK;MVTGDNINTAR;LAVQIGK;NVYDSISK;CGIIHPGEDFLCLEGK;AGQVVQIPVAEIVVGDIAQIK;ILSGAGEPR;VYTFNSVR;YGDLLPADGLFIQGNDLK	13/14.3	GIIDSTHTEQR;ADVGFAMGIAGTDVAK;IDESSLTGESDQVR;QDYEPVR;TSPVEGLPGTAPDLEK;QVVAVTGDGTNDGPALK;GQILWFR;MVTGDNINTAR;LAVQIGK;NVYDSISK;CGIIHPGEDFLCLEGK;AGQVVQIPVAEIVVGDIAQIK;ILSGAGEPR;VYTFNSVR;YGDLLPADGLFIQGNDLK	15/15.5	0		#
IPI00231315	Isoform ZB of Plasma membrane calcium-transporting ATPase 2	137922	5.65	8	-0.154424	binding	plasma membrane	0		MVTGDNINTAR;QVVAVTGDGTNDGPALK;LAVQIGK;NVYDSISK;CGIIHPGEDFLCLEGK;AGQVVQIPVAEIVVGDIAQIK	6/6.7	GQILWFR;QVVAVTGDGTNDGPALK;LAVQIGK;NVYDSISK;CGIIHPGEDFLCLEGK;AGQVVQIPVAEIVVGDIAQIK	6/6.3	#
IPI00231325	Isoform Short of Carcinoembryonic antigen-related cell adhesion molecule 1	50924	5.19	1	-0.252183	cell adhension	plasma membrane	WLFNSQSLQLTDR	1/2.8	WLFNSQSLQLTDR	1/2.8	WLFNSQSLQLTDR	1/2.8	#
IPI00231341	Protein transport protein Sec61 subunit alpha isoform 1	52687	8.29	10	0.562815	transporter	membrane	0		0		AFSPTTVNTGR;FSGNLLVSLLGTWSDTSSGGPAR;GTLMELGISPIVTSGLIMQLLAGAK	3/12.4	#
IPI00231352	60S ribosomal protein L36	12317	11.58		-0.810476	structura	ribosome	0		YPMAVGLNK	1/8.6	YPMAVGLNK	1/8.6	#
IPI00231365	Uricase	35140	8.17		-0.450495	enzyme activity	peroxisome	NGPPIIHSGIK;DQFTTLPEVK;TTQSGFEGFIK;DVDFEATWGAVR;EEVLLPLDNPYGK;SIETFAMNICEHFLSSFSHVTR;DIVLK;AHVYVEEVPWK;VLHIQR;FAGPYDR;DYLHGDNSDIIPTDTIK;MGLINKEEVLLPLDNPYGK;M;NDEVEFVR;SIETFAM;CFATQVYCK;TTQSGFEGFIKDQFTTLPEVK	17/62.7	GEYSPSVQK;NGPPIIHSGIK;TTQSGFEGFIK;DVDFEATWGAVR;EEVLLPLDNPYGK;SIETFAMNICEHFLSSFSHVTR;DIVLK;AHVYVEEVPWK;VLHIQR;FAGPYDR;DYLHGDNSDIIPTDTIK;MGLINKEEVLLPLDNPYGK;M;NDEVEFVR;SIETFAM;CFATQVYCK;TTQSGFEGFIKDQFTTLPEVK	17/62.4	GEYSPSVQK;DQFTTLPEVK;TTQSGFEGFIK;DVDFEATWGAVR;EEVLLPLDNPYGK;SIETFAMNICEHFLSSFSHVTR;DIVLK;AHVYVEEVPWK;VLHIQR;FAGPYDR;DYLHGDNSDIIPTDTIK;MGLINKEEVLLPLDNPYGK;M;NDEVEFVR;SIETFAM;CFATQVYCK;TTQSGFEGFIKDQFTTLPEVK	17/62.0	#
IPI00231369	Sarcoplasmic/endoplasmic reticulum calcium ATPase 2	116913	5.38	8	0.0577578	enzyme activity	membrane	IGIFGQDEDVTSK;ISLPVILMDETLK;GTAVAICR;VDQSILTGESVSVIK;IMSVIR;TASEMVLADDNFSTIVAAVEEGR;TVEEVLGHFGVNESTGLSLEQVKK	7/10.2	0		0		#
IPI00231435	Cytochrome P450 2D	57620	7.64	1	-0.0278656	metabolism	membrane	0		0		GNPESSFNDENLR;HEAFMPFSAGR;MPFTNAVIHEVQR;FADIVPTNIPHMTSR;AVSNVIASLVYAR;LNSFIALVDK;ESFGEDTGFMAEVLNAIPILLQIPGLPGK;SWDPAQPPR;DMTDAFLAEMQK;VHEEIDEVIGQVR	10/31.8	#
IPI00231442	Isoform DPPX-S of Dipeptidyl aminopeptidase-like protein 6	91945	6.08	1	-0.424502	enzyme activity	membrane	SIIGFFVECFR;VTVEDLFSEDFK;MFDLEANEQVQK+Oxidation(M);VAVTWLNR;LQYAGWGPK;LYASAFSER;QNEEPVFSK;IPHGDPQSLDPPEVSNAK	8/12.6	LYFLSTEDLPR;SIIGFFVECFR;VTVEDLFSEDFK;MFDLEANEQVQK+Oxidation(M);DYGGYLSTYILPAK;KIESLR;VAVTWLNR;LQYAGWGPK;LYASAFSER;IPHGDPQSLDPPEVSNAK	10/15.3	LYFLSTEDLPR;VTVEDLFSEDFK;MFDLEANEQVQK+Oxidation(M);DYGGYLSTYILPAK;KIESLR;VAVTWLNR;LQYAGWGPK;LYASAFSER;QNEEPVFSK;IPHGDPQSLDPPEVSNAK	10/15.1	#
IPI00231445	60S ribosomal protein L15	24245	11.61		-0.930392	structura	ribosome	YIQELWR;SLQSVAEER	2/7.8	YIQELWR;SLQSVAEER	2/7.8	YIQELWR;SLQSVAEER	2/7.8	#
IPI00231451	Sodium/potassium-transporting ATPase subunit alpha-3	113045	5.22	8	-0.00661402	enzyme activity	plasma membrane	CATILLQGK;MSVEEVCR;GGQDNIPVLK;RNPGGWVEK;CIELSSGSVK;LIIVEGCQR;ACVIHGTDLK;EQPLDEEMK;EQPLDEEMK+Oxidation(M);IATLASGLEVGK;VAEIPFNSTNK;LNIPVSQVNPR;NMVPQQALVIR;DVAGDASESALLK;NMVPQQALVIR+Oxidation(M);VIMVTGDHPITAK;VIMVTGDHPITAK+Oxidation(M);ADIGVAMGIAGSDVSK;ADIGVAMGIAGSDVSK+Oxidation(M);YNTDCVQGLTHSK;SPDCTHDNPLETR;KADIGVAMGIAGSDVSK;VDNSSLTGESEPQTR;EAFQNAYLELGGLGER;QGAIVAVTGDGVNDSPALK;DGPNALTPPPTTPEWVK;G…	45/61.4	GVVVATGDR;CATILLQGK;GGQDNIPVLK;RNPGGWVEK;CIELSSGSVK;LIIVEGCQR;ACVIHGTDLK;EQPLDEEMK;EQPLDEEMK+Oxidation(M);IATLASGLEVGK;VAEIPFNSTNK;LNIPVSQVNPR;NMVPQQALVIR;DVAGDASESALLK;NMVPQQALVIR+Oxidation(M);VIMVTGDHPITAK;VIMVTGDHPITAK+Oxidation(M);ADIGVAMGIAGSDVSK;ADIGVAMGIAGSDVSK+Oxidation(M);YNTDCVQGLTHSK;SPDCTHDNPLETR;KADIGVAMGIAGSDVSK;VDNSSLTGESEPQTR;EAFQNAYLELGGLGER;QGAIVAVTGDGVNDSPALK;DGPNALTPPPTTPEWVK;…	46/62.1	LIFDNLK;MSVEEVCR;GGQDNIPVLK;NPGGWVEK;CIELSSGSVK;LIIVEGCQR;ACVIHGTDLK;EQPLDEEMK;EQPLDEEMK+Oxidation(M);IATLASGLEVGK;VAEIPFNSTNK;LNIPVSQVNPR;NMVPQQALVIR;DVAGDASESALLK;NMVPQQALVIR+Oxidation(M);VIMVTGDHPITAK;VIMVTGDHPITAK+Oxidation(M);ADIGVAMGIAGSDVSK;ADIGVAMGIAGSDVSK+Oxidation(M);YNTDCVQGLTHSK;SPDCTHDNPLETR;KADIGVAMGIAGSDVSK;VDNSSLTGESEPQTR;EAFQNAYLELGGLGER;QGAIVAVTGDGVNDSPALK;DGPNALTPPPTTPEWVK;GVGI…	46/61.7	#
IPI00231473	Cytochrome P450 2D26	57620	7.64		-0.0278656	transporter	membrane	HEAFMPFSAGR;MPFTNAVIHEVQR;FADIVPTNIPHMTSR;AVSNVIASLVYAR;LNSFIALVDK;ESFGEDTGFMAEVLNAIPILLQIPGLPGK;SWDPAQPPR;DMTDAFLAEMQK;VHEEIDEVIGQVR	9/25.0	GNPESSFNDENLR;HEAFMPFSAGR;MPFTNAVIHEVQR;FADIVPTNIPHMTSR;AVSNVIASLVYAR;LNSFIALVDK;ESFGEDTGFMAEVLNAIPILLQIPGLPGK;DMTDAFLAEMQK;VHEEIDEVIGQVR	9/25.8	HEAFMPFSAGR;MPFTNAVIHEVQR;FADIVPTNIPHMTSR;AVSNVIASLVYAR;LNSFIALVDK;ESFGEDTGFMAEVLNAIPILLQIPGLPGK;SWDPAQPPR;DMTDAFLAEMQK;VHEEIDEVIGQVR	9/25.0	#
IPI00231520	Isoform ZA of Plasma membrane calcium-transporting ATPase 3	128356	5.7	7	-0.0710958	enzyme activity	plasma membrane	ADVGFAMGIAGTDVAK;QVVAVTGDGTNDGPALK;GQILWFR;MVTGDNINTAR;LAVQIGK;NVYDSISK	6/5.7	0		IQTQMEVVSTFK;ADVGFAMGIAGTDVAK;QVVAVTGDGTNDGPALK;GQILWFR;MVTGDNINTAR;LAVQIGK;NVYDSISK	7/6.7	#
IPI00231639	Glutathione S-transferase Mu 1	26068	8.24		-0.518349	enzyme activity	cytoplasm	LGLDFPNLPYLIDGSR	1/7.3	0		LGLDFPNLPYLIDGSR	1/7.3	#
IPI00231643	Superoxide dismutase [Cu-Zn]	16073	5.74		-0.403896	binding	cytoplasm	0		0		HVGDLGNVAAGK;DGVANVSIEDR;VISLSGEHSIIGR;LACGVIGIAQ	4/29.9	#
IPI00231659	Transmembrane emp24 domain-containing protein 10	25013	5.81	2	-0.127397	transporter	membrane	ITDSAGHILYAK;RLEDLSESIVNDFAYMK;LKPLEVELR;NYEEIAK;DLLVTGAYEITDQSGGAGGLR	5/30.1	IPDQLVILDMK;RLEDLSESIVNDFAYMK;LKPLEVELR;NYEEIAK;DLLVTGAYEITDQSGGAGGLR	5/29.7	IPDQLVILDMK;LEDLSESIVNDFAYMK;LKPLEVELR;NYEEIAK;DLLVTGAYEITDQSGGAGGLR	5/29.2	#
IPI00231662	NADH-cytochrome b5 reductase 3	34381	8.55		-0.213289	transporter	membrane	0		0		GPNGLLVYQGK;SSPAITLENPDIK;LIDKEIISHDTR;DILLRPELEELR;SVGMIAGGTGITPMLQVIR;SSPAITLENPDIKYPLR;SVGM;APDAWDYSQGFVNEEMIR;VVLSPVWFVYSLFM;FALPSPQHILGLPIGQHIYLSTR	10/47.5	#
IPI00231738	Asialoglycoprotein receptor 1	33398	5.65	1	-0.625	receptor signaling	plasma membrane	WVDGTDYETGFK;LLLHVK	2/6.3	0		0		#
IPI00231742	Catalase	60062	6.96		-0.63852	enzyme activity	peroxisome	FNSANEDNVTQVR;GPLLVQDVVFTDEMAHFDR;FSTVAGESGSADTVR;LNIMTAGPR;DAMLFPSFIHSQK;VQALLDQYNSQKPK;GAGAFGYFEVTHDITR;APQKPDVLTTGGGNPIGDK;DAQLFIQR;LVNANGEAVYCK;LFAYPDTHR;DYPLIPVGK;LCENIANHLK;LGPNYLQIPVNCPYR	14/34.3	0		LAQEDPDYGLR;FNSANEDNVTQVR;GPLLVQDVVFTDEMAHFDR;FSTVAGESGSADTVR;LNIMTAGPR;DAMLFPSFIHSQK;VQALLDQYNSQKPK;GAGAFGYFEVTHDITR;APQKPDVLTTGGGNPIGDK;DAQLFIQR;LVNANGEAVYCK;LFAYPDTHR;DYPLIPVGK;LCENIANHLK;LGPNYLQIPVNCPYR	15/36.4	#
IPI00231743	Isoform SERCA2A of Sarcoplasmic/endoplasmic reticulum calcium ATPase 2	111659	5.38	7	0.0577578	enzyme activity	membrane	0		SEIGIAMGSGTAVAK;IGIFGQDEDVTSK;ISLPVILMDETLK;VDQSILTGESVSVIK;VGEATETALTCLVEK;VPMTPGVK;EFTLEFSR;NAENAIEALK;LDEFGEQLSK	9/48.9	MNVFDTELK;IGIFGQDEDVTSK;ISLPVILMDETLK;VDQSILTGESVSVIK;VGEATETALTCLVEK;VPMTPGVK;EFTLEFSR;NAENAIEALK;LDEFGEQLSK	9/46.1	#
IPI00231774	Amine oxidase [flavin-containing] B	59049	8.46	1	-0.166346	binding	membrane	LLGLTTILSATALGFLAHK;GPFPPVWNPITYLDYNNLWR;VPLGSVIK;FIGGSGQVSER	4/11.2	IISTTNGGQER;GPFPPVWNPITYLDYNNLWR;VPLGSVIK;FIGGSGQVSER	4/9.6	LLGLTTILSATALGFLAHK;GPFPPVWNPITYLDYNNLWR;VPLGSVIK;FIGGSGQVSER	4/11.2	#
IPI00231864	Cytochrome c, somatic	11712	9.61		-0.757143	transporter	mitochondrion	0		TGQAAGFSYTDANK	1/13.3	0		#
IPI00231882	Isoform 2 of solute carrier organic anion transporter	73859	8.9	11	0.0784571	transporter	plasma membrane	GIGETPIVPLGISYLDDFAK;SSITQIER;SLAMGFHSLIIR;QEEQDPSNM	4/7.1	ALGGILAPIYYGAFIDR;GIGETPIVPLGISYLDDFAK;SSITQIER;SLAMGFHSLIIR;QEEQDPSNM	5/9.6	0		#
IPI00231883	Solute carrier organic anion transporter family member 1B2	74394	8.91	11	0.0200306	transporter	plasma membrane	SLAMGFHSLIIR;QFTDEGNPDSVNK;ALGGILAPIYYGAFIDR;GIGETPIVPLGISYLDDFAK;QEEQDPSNM	5/10.9	0		SSITQIER;SLAMGFHSLIIR;QFTDEGNPDSVNK;ALGGILAPIYYGAFIDR;GIGETPIVPLGISYLDDFAK;QEEQDPSNM	6/12.1	#
IPI00231927	ADP/ATP translocase 1	33196	9.8	4	0.0348993	transporter	membrane	DFLAGGIAAAVSK;MGDQALSFLK;YFPTQALNFAFK	3/11.7	TAVAPIER;DFLAGGIAAAVSK;YFPTQALNFAFK	3/11.1	0		#
IPI00231941	Peroxisomal acyl-coenzyme A oxidase 1	75030	8.22		-0.297428	enzyme activity	peroxisome	TQEFILNSPTVTSIK;SFLVGNAAQSLSK;GLETTATYDPK;ACTIAIR;ASATFNPELITHILDGSPENTR;LVEIAAK;INESIGQGDLSELPELHALTAGLK;EVAWNLTSVDLVR	8/16.9	0		0		#
IPI00231959	Isoform S-MAG of Myelin-associated glycoprotein	65223	4.89	1	-0.0537801	cell adhension	membrane	SGLLLTSILTLR;LLGDLGLR	2/3.4	0		SGLLLTSILTLR;LLGDLGLR	2/3.4	#
IPI00231963	D-dopachrome decarboxylase	13239	5.64		0.0440678	enzyme activity	cytoplasm	FLTEELSLDQDR;IPAGLENR	2/16.9	FLTEELSLDQDR;IPAGLENR	2/16.9	0		#
IPI00231966	ADP-ribosylation factor 4	20498	5.91		-0.0838889	transporter	Golgi apparatus	0		ILMVGLDAAGK	1/6.1	ILMVGLDAAGK	1/6.1	#
IPI00231978	ATP synthase subunit e, mitochondrial	8249	9.34		-0.494366	transporter	membrane	VPPVQVSPLIK;ELAEAEDVSIFK;YSALILGMAYGAK	3/50.7	ELAEAEDVSIFK;YSALILGMAYGAK;YSYLKPR	3/45.1	VPPVQVSPLIK;YSALILGMAYGAK;YSYLKPR	3/43.7	#
IPI00232011	Peroxisomal bifunctional enzyme	79179	9.28		-0.106648	enzyme activity	peroxisome	0		LGILDAVVK;VGISVVAVESDPK;VVGVPVALDLITSGK;VGLPEVTLGILPGAR;YSSPTTIATVMSLSK;IFNKPVPSLPNMDSVFAEAIAK;YLSADEALR;IIDKPIEPR;GGPMFYAASVGLPTVLEK;GTQLLPR;LLEVIPSR;VSDLAGLDVGWK;KGQGLTGPSLPPGTPVR;LVAQGSPPLK;QNPDIPQLEPSDYLR	15/26.9	0		#
IPI00285606	Cell division control protein 42 homolog	21587	5.78		-0.157068	receptor signaling	plasma membrane	0		0		NVFDEAILAALEPPEPK	1/8.9	#
IPI00286154	Cytochrome b	15346	4.77	1	-0.579104	transporter	plasma membrane	EQAGGDATENFEDVGHSTDAR;STWVILHHK;FLEEHPGGEEVLR;TYIIGELHPDDR	4/41	YYTLEEIQK;EQAGGDATENFEDVGHSTDAR;STWVILHHK;FLEEHPGGEEVLR;TYIIGELHPDDR;VYDLTK	6/52.2	LYMAED;EQAGGDATENFEDVGHSTDAR;STWVILHHK;FLEEHPGGEEVLR;TYIIGELHPDDR;VYDLTK	6/50.0	#
IPI00324041	Long-chain-fatty-acid--CoA ligase 6	79156	6.6	1	-0.177188	enzyme activity	plasma membrane	0		ALRPTIFPVVPR;IENIYIR	2/2.7	ALRPTIFPVVPR;IENIYIR	2/2.7	#
IPI00324377	Isoform GLAST-1 of Excitatory amino acid transporter 1	59830	8.5	10	0.378821	transporter	plasma membrane	IVQVTAADAFLDLIR;KPYQLIAQDNEPEKPVADSETK;TTTNVLGDSLGAGIVEHLSR	3/10.5	KPYQLIAQDNEPEKPVADSETK;TTTNVLGDSLGAGIVEHLSR;IVQVTAADAFLDLIR	3/10.5	IVQVTAADAFLDLIR;KPYQLIAQDNEPEKPVADSETK;MLQMLVLPLIISSLVTGMAALDSK;EFFDSLNEAIMR;TTTNVLGDSLGAGIVEHLSR	5/17.1	#
IPI00324380	Transthyretin	15824	5.5		0.00136054	transporter	secreted	GSPAVDVAVK;TADGSWEPFASGK	2/15.6	0		GSPAVDVAVK;TADGSWEPFASGK	2/15.6	#
IPI00324443	Cytochrome P450 2D1	57595	6.72		-0.0295635	transporter	membrane	GNPESSFNDENLR;VQQEIDEVIGQVR;TFMALLDNLLAENR;NLTDAFLAEVEK;ALCNVIASLIFAR;RFEYEDPYLIR;RVQQEIDEVIGQVR;LVEESLTEVSGFIPEVLNTFPALLR;SLEEWVTK;IPGLADK	10/25.8	TTWDPAQPPR;GNPESSFNDENLR;VQQEIDEVIGQVR;TFMALLDNLLAENR;HEAFMPFSAGR;NLTDAFLAEVEK;ALCNVIASLIFAR;RFEYEDPYLIR;RVQQEIDEVIGQVR;LVEESLTEVSGFIPEVLNTFPALLR;SLEEWVTK;IPGLADK	12/30.0	VQQEIDEVIGQVR;TFMALLDNLLAENR;YGDVFSLQK;HEAFMPFSAGR;NLTDAFLAEVEK;ALCNVIASLIFAR;FEYEDPYLIR;RVQQEIDEVIGQVR;LVEESLTEVSGFIPEVLNTFPALLR;SLEEWVTK;IPGLADK	11/27.0	#
IPI00324633	Glutamate dehydrogenase 1, mitochondrial	61719	8.02		-0.305556	enzyme activity	mitochondrion	YSTDVSVDEVK;DDGSWEVIEGYR;IIAEGANGPTTPEADK;NYTDNELEK;TFVVQGFGNVGLHSMR;FTMELAK;ALASLM;GASIVEDKLVEDLK;HGGTIPVVPTAEFQDR;IIAEGANGPTTPEADKIFLER;YNLGLDLR;MVEGFFDR;KGFIGPGIDVPAPDMSTGER	13/29.4	0		TAAYVNAIEK;CAVVDVPFGGAK;DDGSWEVIEGYR;IIAEGANGPTTPEADK;NYTDNELEK;TFVVQGFGNVGLHSMR;FTMELAK;ALASLM;GASIVEDKLVEDLK;HGGTIPVVPTAEFQDR;IIAEGANGPTTPEADKIFLER;YNLGLDLR;MVEGFFDR;GFIGPGIDVPAPDMSTGER	14/31.2	#
IPI00324707	Cytochrome P450 2C12, female-specific	56453	8.37		-0.122245	transporter	membrane	LPPGPTPLPIFGNFLQIDMK;GKLPPGPTPLPIFGNFLQIDMK;DIDINSIR;EALIDYGEEFSGR;SDYFMPFSAGK;EHEESLDVSNPR;SLSDPKDIDINSIR;IKEHEESLDVSNPR;VQEEAEWLVMELKK;FIIGCAPCNVICSIIFQNR;LPPGPTPLPIFGNFLQIDM;IHMPYTNAMIHEVQR;SEFSSIPPTFQLCFIPV;YIDLAPNGLLHEVTCDTK;TYGPVFTLYFGSQPTVVLHGYEAVK	15/49.2	VQEEIGQVIGR;DFIDYFLIQR;LPPGPTPLPIFGNFLQIDMK;GKLPPGPTPLPIFGNFLQIDMK;DIDINSIR;EALIDYGEEFSGR;GLGISFSR;HFTVNTLR;SDYFMPFSAGK;EHEESLDVSNPR;SLSDPKDIDINSIR;IKEHEESLDVSNPR;VQEEAEWLVMELKK;FIIGCAPCNVICSIIFQNR;LPPGPTPLPIFGNFLQIDM;IHMPYTNAMIHEVQR;SEFSSIPPTFQLCFIPV;YIDLAPNGLLHEVTCDTK;TYGPVFTLYFGSQPTVVLHGYEAVK	19/56.7	DFIDYFLIQR;LPPGPTPLPIFGNFLQIDMK;LPPGPTPLPIFGNFLQIDMK;DIDINSIR;EALIDYGEEFSGR;GLGISFSR;HFTVNTLR;SDYFMPFSAGK;EHEESLDVSNPR;SLSDPKDIDINSIR;IKEHEESLDVSNPR;VQEEAEWLVMELK;FIIGCAPCNVICSIIFQNR;LPPGPTPLPIFGNFLQIDM;IHMPYTNAMIHEVQR;SEFSSIPPTFQLCFIPV;YIDLAPNGLLHEVTCDTK;TYGPVFTLYFGSQPTVVLHGYEAVK	18/53.9	#
IPI00324741	Protein disulfide-isomerase A3	57499	5.78		-0.430588	transporter	endoplasmic reticulum	LAPEYEAAATR;DPNIVIAK;QAGPASVPLR;YGVSGYPTLK;DGEEAGAYDGPR;VMMVAK;SEPIPETNEGPVK;ELNDFISYLQR;EATNPPIIQEEKPK;MDATANDVPSPYEVK;LNFAVASR;TADGIVSHLK;LSKDPNIVIAK;GFPTIYFSPANK;DLFSDGHSEFLK;GFPTIYFSPANKK;FLQEYFDGNLKR;DLLTAYYDVDYEK;FVM;TADGIVSHLKK;FVMQEEFSR;FAHTNVESLVK;FISDKDASVVGFFR;TFSHELSDFGLESTTGEIPVVAIR;FLQEYFDGNLK	25/56.2	0		0		#
IPI00324893	14-3-3 protein zeta/delta	27925	4.67		-0.634694	binding	cytoplasm	0		0		TAFDEAIAELDTLSEESYK	1/7.8	#
IPI00324912	Cytochrome P450 2E1	56990	8.59		-0.138945	metabolism	membrane	0		DTVFQGYVIPK;MELFLLLSAILQHFNLK;YGLLILMK;GDIPVFQEYK;FGPVFTLHLGSR;EAQFLVEELKK;FINLVPSNLPHEATR;GQPFDPTFLIGCAPCNVIADILFNK;VPAVRDR;AKEHLQSLDINCAR;VCVGEGLAR;DIDLSPVTVGFGSIPPQFK	12/32.0	DTVFQGYVIPK;FSLSILR;YGLLILMK;GDIPVFQEYK;FGPVFTLHLGSR;EAQFLVEELK;FINLVPSNLPHEATR;GQPFDPTFLIGCAPCNVIADILFNK;VPAVRDR;AKEHLQSLDINCAR;VCVGEGLAR;DIDLSPVTVGFGSIPPQFK	12/29.8	#
IPI00325281	Elongation factor 1-alpha 2	50764	9.1		-0.3	binding	cytoplasm	0		IGGIGTVPVGR	1/2.4	IGGIGTVPVGR	1/2.4	#
IPI00325874	Cytochrome P450 2C13, male-specific	56337	6.64		-0.143265	transporter	membrane	EHEESLDVSNPR;GTAVLTSLTSVLHDSK;IKEHEESLDVSNPR;DFIDYFLIER	4/10.6	0		GTAVLTSLTSVLHDSK;IKEHEESLDVSNPR;SDYFIPFSAGK;DFIDYFLIER	4/10.4	#
IPI00326135	Apoptosis-inducing factor	66966	9.01		-0.199671	enzyme activity	cytoplasm	0		TGGLEIDSDFGGFR;VNAELQAR;LNDGSQITFEK;VMPNAIVQSVGVSGGK;IMGLGLSPEEK;AIASAAEGGSVPPIR;ELWFSDDPNVTK;ILPEYLSNWTMEK	8/16.4	0		#
IPI00326140	Alpha-1-macroglobulin	168388	6.41		-0.182667	enzyme activity	secreted	GVVSFPIR;AEQGAYLGPLPYK;VAEVPALVQK;LQDQSNIQR;AISYLISGYQR;DTVVKPVIVEPEGIEK;GSIFNSGSHVLPLEQGK;LIVYTILPNEELIADVQK	8/6.8	LLLQEVR;AEQGAYLGPLPYK;VAEVPALVQK;LQDQSNIQR;AISYLISGYQR;DTVVKPVIVEPEGIEK;GSIFNSGSHVLPLEQGK;LIVYTILPNEELIADVQK	8/6.7	AEQGAYLGPLPYK;VAEVPALVQK;LQDQSNIQR;AISYLISGYQR;DTVVKPVIVEPEGIEK;GSIFNSGSHVLPLEQGK;LIVYTILPNEELIADVQK	7/6.3	#
IPI00326195	Peroxisomal trans-2-enoyl-CoA reductase	33116	8.72		-0.0185668	enzyme activity	peroxisome	0		AGVYNLTK;LTAAVDELR;TMALTWASSGVR;INFLVNNAGGQFMAPAEDITAK;SGQSYLAAGLLQNQVAVVTGGATGIGK;INFLVNNAGGQFM	6/30.0	0		#
IPI00326305	Sodium/potassium-transporting ATPase subunit alpha-1	114293	5.26	10	0.00205279	transporter	membrane	0		LNIPVNQVNPR;SPDFTNENPLETR;AVAGDASESALLK;VDNSSLTGESEPQTR;IVEIPFNSTNK;AVFQANQENLPILK;GVGIISEGNETVEDIAAR;GIVVYTGDR;MSINAEDVVVGDLVEVK;AAEILAR;VIMVTGDHPITAK;LIIVEGCQR	12/14.7	TSATWFALSR;SPDFTNENPLETR;AVAGDASESALLK;VDNSSLTGESEPQTR;IVEIPFNSTNK;AVFQANQENLPILK;GVGIISEGNETVEDIAAR;GIVVYTGDR;MSINAEDVVVGDLVEVK;AAEILAR;VIMVTGDHPITAK;LIIVEGCQR	12/14.6	#
IPI00326948	Hsd17b4 protein	81551	8.68		-0.0797603	enzyme activity	peroxisome	IDVVVNNAGILR;AVANYDSVEAGEK;DTTSLNQAALYR;GALVVVNDLGGDFK;HVLQQFADNDVSR;LGLLGLANTLVIEGR	6/10.5	VVLVTGAGGGLGR;IDVVVNNAGILR;AVANYDSVEAGEK;DTTSLNQAALYR;GALVVVNDLGGDFK;HVLQQFADNDVSR;LGLLGLANTLVIEGR	7/12.3	0		#
IPI00326972	Carboxylesterase 3	62393	6		-0.10531	enzyme activity	endoplasmic reticulum	TPEEILAEK;TEDELLETSLK;DGASEEETNLSK;DLFQDLVADVMFGVPSVMVSR;SFNTVPYIVGINK;ESYPFLPTVIDGVVLPK;TVIGDHGDELFSVFGSPFLK;QEFGWIIPTLMGYPLSEGK;YFGGTDDPAK;FAPPQPAEPWNFVK;YVNLEGFAQPVAVFLGIPFAKPPLGSLR;EAAEEPSHWK	12/32.6	0		0		#
IPI00327518	Arginase-1	36652	6.35		-0.267761	enzyme activity	cytoplasm	0		0		DIVYIGLR;ANEQLAAVVAETQK;TGLLSGLDIMEVNPTLGK;VMEETFSYLLGR;DHGDLAFVDVPNDSPFQIVK	5/22.3	#
IPI00327623	Cytochrome P450 4A10	51295	9.06		-0.189391	metabolism	membrane	DQLQNAGELEK;ELSTSVTFPDGR	2/4.5	0		DQLQNAGELEK;ELSTSVTFPDGR	2/4.5	#
IPI00327626	UDP-glucuronosyltransferase 2B17	61055	8.46	1	-0.0462264	signaling	membrane	TILDELVQR;ANAIAWALAQIPQK;SDLFNALK;GAAVTLNIR;AEMWLIR;EIINNPFYK;WLPQNDLLGHPK;LVDVWTYELQR;FILPPSYVPVILSGMGGPMTFIDR;FILPPSYVPVILSGMGGPM;GHEVTVLKPSAYYVLDPK	11/26.4	TPATLGPNTR;TILDELVQR;ANAIAWALAQIPQK;SDLFNALK;GAAVTLNIR;AEMWLIR;EIINNPFYK;WLPQNDLLGHPK;LVDVWTYELQR;FILPPSYVPVILSGMGGPMTFIDR;FILPPSYVPVILSGMGGPM;GHEVTVLKPSAYYVLDPK	12/28.3	0		#
IPI00327694	Tricarboxylate transport protein, mitochondrial	34156	9.88	1	-0.0694534	transporter	membrane	0		TQLQLDER;GLSSLLYGSIPK;GTYQGLTATVLK;SHGVLGLYR;FGMFEFLSNHMR;NTLDCGVQILK;FIHDQTSSNPK	7/24.1	0		#
IPI00327879	Sterol 26-hydroxylase, mitochondrial	60980	9.2		-0.239775	enzyme activity	mitochondrion	NTQFVLCHYVVSR;MLKPAEAALYTDALNEVISDFIAR	2/6.9	NTQFVLCHYVVSR;MLKPAEAALYTDALNEVISDFIAR	2/6.9	MLKPAEAALYTDALNEVISDFIAR	1/4.5	#
IPI00327991	Cytochrome P450 2C23	57024	8.67		-0.14251	metabolism	membrane	LPPGPTPLPIIGNLLQLNLK;EALLQQGDEFLGR;YITLLPSSLPHAVVQDTK;FSLMTLR;FGLLLLMK;GPLPIIEDTHK;LPYTDAVLHEIQR;GTTVLPMLSSVMLDQK;GRLPPGPTPLPIIGNLLQLNLK;DLDIKPITTGIINLPPPYK	10/29.8	TFLNLMDLLNK;LPPGPTPLPIIGNLLQLNLK;DIPASLSK;EALLQQGDEFLGR;YITLLPSSLPHAVVQDTK;LCLVPR;FSLMTLR;GPLPIIEDTHK;LPYTDAVLHEIQR;GTTVLPMLSSVMLDQK;GRLPPGPTPLPIIGNLLQLNLK;DLDIKPITTGIINLPPPYK	12/33.2	TFLNLMDLLNK;DIPASLSK;EALLQQGDEFLGR;YITLLPSSLPHAVVQDTK;LCLVPR;FSLMTLR;FGLLLLMK;GPLPIIEDTHK;LPYTDAVLHEIQR;GTTVLPMLSSVMLDQK;GRLPPGPTPLPIIGNLLQLNLK;DLDIKPITTGIINLPPPYK	12/30.8	#
IPI00331953	ADP-ribosylation factor 1	20741	5.96		-0.262431	transporter	Golgi apparatus	MLAEDELR;ILMVGLDAAGK	2/10.5	0		0		#
IPI00331979	Myosin-I	125123	9.41		-0.499208	binding	unknown	0		SGVEVLFNELEIPVEEYSFGR;NAMQIVGFSDPEAESVLEVVAAVLK	2/4.0	SGVEVLFNELEIPVEEYSFGR;NAMQIVGFSDPEAESVLEVVAAVLK	2/4.0	#
IPI00331983	Alcohol dehydrogenase 1	40532	8.51		0.213564	binding	cytoplasm	0		KFPLEPLITHVLPFEK;GAIFGGFK;IDAAAPLDK	3/8.8	INEAFDLLR;GAIFGGFK;IDAAAPLDK	3/6.9	#
IPI00332027	Betaine--homocysteine S-methyltransferase 1	45404	7.98		-0.354545	binding	cytoplasm	AIAEELAPER;VNEAACDIAR;QGFIDLPEFPFGLEPR	3/8.8	AIAEELAPER;QGFIDLPEFPFGLEPR	2/6.4	0		#
IPI00339118	Ectonucleotide pyrophosphatase/phosphodiesterase family member 1	104929	6.05	1	-0.362141	signaling	membrane	VDHIVGMLMDGLKDLGLDK;QESAWVEELLALHR;AEYLHTWGGLLPVISK	3/5.4	0		LSYGFLTPPR;QESAWVEELLALHR;AEYLHTWGGLLPVISK	3/4.4	#
IPI00339141	Isoform ZC of Plasma membrane calcium-transporting ATPase 2	129217	6.01	8	-0.121293	transporter	plasma membrane	IDESSLTGESDQVR;TSPVEGLPGTAPDLEK;QVVAVTGDGTNDGPALK;GQILWFR;MVTGDNINTAR;LAVQIGK;NVYDSISK;CGIIHPGEDFLCLEGK;AGQVVQIPVAEIVVGDIAQIK;ILSGAGEPR;VYTFNSVR;YGDLLPADGLFIQGNDLK	12/13.1	ADVGFAMGIAGTDVAK;IDESSLTGESDQVR;TSPVEGLPGTAPDLEK;QVVAVTGDGTNDGPALK;GQILWFR;MVTGDNINTAR;LAVQIGK;NVYDSISK;CGIIHPGEDFLCLEGK;AGQVVQIPVAEIVVGDIAQIK;ILSGAGEPR;VYTFNSVR;YGDLLPADGLFIQGNDLK	13/14.5	GIIDSTHTEQR;ADVGFAMGIAGTDVAK;TSPVEGLPGTAPDLEK;QVVAVTGDGTNDGPALK;GQILWFR;MVTGDNINTAR;LAVQIGK;NVYDSISK;CGIIHPGEDFLCLEGK;AGQVVQIPVAEIVVGDIAQIK;ILSGAGEPR;VYTFNSVR;YGDLLPADGLFIQGNDLK	13/14.2	#
IPI00339148	60 kDa heat shock protein, mitochondrial	61088	5.78		-0.0849913	binding	mitochondrion	ALMLQGVDLLADAVAVTMGPK;TALLDAAGVASLLTTAEAVVTEIPK	2/8.0	VGGTSDVEVNEK;ALMLQGVDLLADAVAVTMGPK;TALLDAAGVASLLTTAEAVVTEIPK	3/10.1	0		#
IPI00339167	Tubulin alpha-1B chain	50804	4.9		-0.230377	structura	cytoskeleton	0		0		LISQIVSSITASLR;AVFVDLEPTVIDEVR	2/6.4	#
IPI00358005	Choline dehydrogenase	67088	8.74		-0.387145	enzyme activity	unknown	MGQPSDPTAVVDQQTR;VLFEGTR;VIGVENLR;VLLLEAGPK;FTGDGATAHLETGGFIR;KPTQQEAYQVHVGTMR;EIFAQEAFAPFR;VIDASIMPSVVSGNLNAPTIMIAEK	8/18.4	0		AEVQTLVSR;MGQPSDPTAVVDQQTR;VLFEGTR;VIGVENLR;VLLLEAGPK;FTGDGATAHLETGGFIR;KPTQQEAYQVHVGTMR;EIFAQEAFAPFR;VIDASIMPSVVSGNLNAPTIMIAEK	9/19.9	#
IPI00358033	NADH-ubiquinone oxidoreductase 75 kDa subunit, mitochondrial	80331	5.57		-0.101376	transporter	membrane	0		VAGMLQSFEGK;KPMVVLGSSALQR;VALIGSPVDLTYR;FASEIAGVDDLGTTGR;VAVTPPGLAR;FEAPLFNAR;LGEVSPNLVR;SATYVNTEGR;DDGAAILAAVSSIAQK;IASQVAALDLGYKPGVEAIR;ALSEIAGITLPYDTLDQVR;LVDQEFLADPLVPPQLTIK	12/22.8	0		#
IPI00358163	Similar to calcium-binding mitochondrial carrier protein aralar2	74751	8.85		0.0409763	transporter	membrane	0		MTLADIER;LQVAGEITTGPR;GLLPQLLGVAPEK;TVELLSGVVDQTK;IAPLEEGMLPFNLAEAQR;FGLGSIAGAVGATAVYPIDLVK;GEVTFEDVR;LAVATFAGIENK;STGSFVGELM;YLNIFGESQPNPK;VTAIDFR;VSALSVVR;LTVNDFVR;IYSTLAGSR;DLGFFGIYK;YEGFFGLYR;ASGDAARPFLLQLAESAYR;WFYVDFGGVKPVGSELVPK;ITLPAPNPDHVGGYK;IAPLEEGM;STGSFVGELMYK;NGEFFMSPHDFVTR;FGLYLPLFKPSASTSK;ASFANEDGQVSPGSLLLAGAIAGMPAASLVTPADVIK	24/47.3	0		#
IPI00358441	NADH dehydrogenase [ubiquinone] 1 alpha subcomplex subunit 9, mitochondrial	42646	9.82		-0.0907162	transporter	membrane	WFLAVPLVSLGFK;NFDFEDVFVNIPR	2/6.9	LFGLSPFEPWTTK;WFLAVPLVSLGFK;NFDFEDVFVNIPR	3/10.3	LFGLSPFEPWTTK;NFDFEDVFVNIPR	2/6.9	#
IPI00359103	60S ribosomal protein L11	20468	9.63		-0.533708	structura	ribosome	0		YDGIILPGK;VLEQLTGQTPVFSK	2/12.9	AEEILEK;YDGIILPGK;VLEQLTGQTPVFSK	3/16.9	#
IPI00359123	Hypothetical protein loc362643	111940	6.78		-0.0664659	unknown	unknown	HLLIGLPSGAILSLPK;QLHELAPSIFFYLVDAEQGR;ALVQTQDHLQLFLQQLAGK	3/5.5	FNVEDGEIVQQVR;HLLIGLPSGAILSLPK;QLHELAPSIFFYLVDAEQGR;ALVQTQDHLQLFLQQLAGK	4/6.8	WSQVAPPVLK;HLLIGLPSGAILSLPK;QLHELAPSIFFYLVDAEQGR;ALVQTQDHLQLFLQQLAGK	4/6.5	#
IPI00359900	Vitamin K epoxide reductase complex subunit 1	18171	9.5	3	0.628571	enzyme activity	membrane	ALCDVGTAISCSR	1/8.1	ALCDVGTAISCSR	1/8.1	ALCDVGTAISCSR	1/8.1	#
IPI00359978	40S ribosomal protein S28	7893	10.69		-0.594203	structura	ribosome	EGDVLTLLESER	1/17.4	0		EGDVLTLLESER	1/17.4	#
IPI00359981	Similar to nadh dehydrogenase (ubiquinone) 1 alpha subcomplex, 13	16950	9.78		-0.509028	enzyme activity	mitochondrion	IALMPLLQAEK;ENLEEEAIIMK	2/15.3	LLIEDLEAR;IALMPLLQAEK;ENLEEEAIIMK	3/21.5	IALMPLLQAEK;ENLEEEAIIMK	2/15.3	#
IPI00360155	Brain serine/threonine kinase 2	54531	8.64		-0.515933	enzyme activity	Nucleus	GQTGLVK	1/1.5	GQTGLVK	1/1.5	GQTGLVK	1/1.5	#
IPI00360954	Sterol-4-alpha-carboxylate 3-dehydrogenase, decarboxylating	40671	8.98	1	-0.129006	enzyme activity	membrane	0		GYAVNVFDVR;DPQLVPVLIDAAR;KGQVTGTDLINEVSK;AFHITNDEPIPFWTFLSR;VQFFIGDLCNQQDLYPALK	5/20.7	ILTGLNYEAPK;DPQLVPVLIDAAR;GQVTGTDLINEVSK;AFHITNDEPIPFWTFLSR;VQFFIGDLCNQQDLYPALK	5/20.7	#
IPI00361301	Similar to laminin alpha-2 chain precursor	352944	5.82		-0.430984	cell adhension	membrane	IIADAGATVR	1/0.3	0		IIADAGATVR	1/0.3	#
IPI00361476	Lipase maturation factor 2	80431	10.03	9	0.0475783	transporter	membrane	0		0		NALAQTLNWVR;WQQLWETPTILWEAPR;LFSSVEHLQLANSYGLFR;IPQGGLAGALPHEDLPFWLVR;EQPPTYLR;LIQNQVANYPFR	6/12.3	#
IPI00361512	similar to ATP-binding cassette, sub-family A (ABC1), member 8a	192035	6.77	14	-0.01	transporter	plasma membrane	LLQSLVTVELGNQR;ITTLHWHAIPR	2/1.5	EINVWQQTWALLCK;LLQSLVTVELGNQR;ITTLHWHAIPR	3/2.3	LLQSLVTVELGNQR;ITTLHWHAIPR	2/1.5	#
IPI00361944	Carboxylesterase-like	62399	5.81		-0.120708	enzyme activity	unknown	0		DGASEEETNLSK;SFNTVPYIVGINK;TVIGDHGDEIFSVFGSPFLK;DLFKDLVADVIFGVPSVMVSR;DLFKDLVADVIFGVPSVM	5/14.9	TPEEILAEK;SFNTVPYIVGINK;TVIGDHGDEIFSVFGSPFLK;DLVADVIFGVPSVMVSR;DLFKDLVADVIFGVPSVM	5/13.6	#
IPI00362101	Similar to 40s ribosomal protein S26	13283	10.07		-0.464493	structura	ribosome	0		NIVEAAAVR	1/6.5	NIVEAAAVR	1/6.5	#
IPI00362251	Germline MHC class I	43719	6.05	2	-0.243767	signaling	membrane	0		WASVVVPLGK	1/2.7	WASVVVPLGK	1/2.7	#
IPI00362949	Cytochrome b-c1 complex subunit Rieske, mitochondrial	29712	9.04		-0.108394	transporter	mitochondrion	SGPFAPVLSATSR;EIDQEAAVEVSQLR;NAVSQFVSSMSASADVLAMSK;LSDIPEGK;ESLSGQAATRPLVATVGLNVPASVR;GVAGALRPLLQSAVPATSEPPVLDVK	6/39.1	RAEVLDSTK;SGPFAPVLSATSR;EIDQEAAVEVSQLR;NAVSQFVSSMSASADVLAMSK;LSDIPEGK;ESLSGQAATRPLVATVGLNVPASVR;GVAGALRPLLQSAVPATSEPPVLDVK	7/42.3	0		#
IPI00363182	Similar to solute carrier family 25, member 5	33326	9.85		-0.00133779	transporter	membrane	0		DFLAGGVAAAISK;YFPTQALNFAFK;GMGGAFVLVLYDEIKK;GAWSNVLR;EQGVLSFWR;AAYFGIYDTAK	6/23.1	0		#
IPI00363395	Ras-related protein Rap-1b	21013	5.34		-0.375	receptor signaling	plasma membrane	INVNEIFYDLVR;VKDTDDVPMILVGNK	2/14.7	0		LVVLGSGGVGK;INVNEIFYDLVR;DTDDVPMILVGNK	3/19.6	#
IPI00363582	RGD1560896 similar to solute carrier family 25, member 5	33326	9.85	3	-0.00133779	binding	plasma membrane	EQGVLSFWR;DFLAGGVAAAISK;YFPTQALNFAFK;GMGGAFVLVLYDEIKK;GAWSNVLR	6/17.5	0		0		#
IPI00363696	17-beta-hydroxysteroid dehydrogenase 13	33815	9.44		0.236	binding	secreted	LVLWDISK;IQNIQFEAIVGHR;ALTAELDTLGK	3/10.7	LTAYEFAK;LWPVLEPDEVAR;IQNIQFEAIVGHR;ALTAELDTLGK	4/14.7	LTAYEFAK;LVLWDISK;LWPVLEPDEVAR;IQNIQFEAIVGHR;ALTAELDTLGK	5/17.3	#
IPI00363727	ER lumen protein retaining receptor 2	24609	8.85	4	0.714151	receptor signaling	membrane	0		LTGDLSHLAAIVILLLK	1/8.0	LTGDLSHLAAIVILLLK	1/8.0	#
IPI00364002	UDP glucuronosyltransferase 2 family, polypeptide A3	61747	8.68		0.0333333	enzyme activity	unknown	0		YPSIIIDQSK	1/1.9	0		#
IPI00364046	Tubulin alpha-1C chain	50804	4.92		-0.234298	structura	cytoskeleton	0		LISQIVSSITASLR	1/3.1	LISQIVSSITASLR	1/3.1	#
IPI00364616	UPF0765 protein C10orf58 homolog	25861	9.19		-0.131004	enzyme activity	secreted	AALEYLEDIDLK;LDELGVPLYAVVK;GEIFLDEK;EVEDFQPYFK	4/18.8	0		VNLLSVLEAVK;LDELGVPLYAVVK;GEIFLDEK;EVEDFQPYFK	4/18.3	#
IPI00364707	Transmembrane emp24 protein transport domain containing 9	27182	8.38	1	-0.302128	transporter	membrane	DKLSELQLR;QLVEQVEQIQK	2/8.5	DKLSELQLR;QLVEQVEQIQK	2/8.5	LSELQLR;QLVEQVEQIQK	2/7.7	#
IPI00364777	LETM1 and EF-hand domain-containing protein 1, mitochondrial	83635	6.13	1	-0.412585	binding	membrane	AAEVEGEQVDNK	1/1.6	AAEVEGEQVDNK	1/1.6	AAEVEGEQVDNK	1/1.6	#
IPI00364884	Translocon-associated protein subunit alpha	35778	4.3	1	-0.176489	signaling	membrane	0		0		GTEDFIVESLDASFR	1/4.7	#
IPI00364948	Fatty aldehyde dehydrogenase	54503	7.41	1	-0.101033	enzyme activity	membrane	IAFGGETDEATR;YIAPTILTDVDPNSK;HLTPVTLELGGK;NVEEAINFINDR;EKDILAAIAADLSK;QRFDHILYTGNTAVGK;VMQEEIFGPILPIVSVK;ILAELLPQYLDQDLYMIVNGGVEETTELLR;EKPLALYIFSHNNK	9/29.3	0		LQQLEALR;YIAPTILTDVDPNSK;HLTPVTLELGGK;NVEEAINFINDR;EKDILAAIAADLSK;FDHILYTGNTAVGK;VMQEEIFGPILPIVSVK;ILAELLPQYLDQDLYMIVNGGVEETTELLR;EKPLALYIFSHNNK	9/28.1	#
IPI00364973	Similar to dJ881L22.2 (Novel protein) (Predicted), isoform CRA_a	30492	9.14		0.293893	unknown	Nucleus	ELSPLPESYLSNK;HLPWVLVAAMLVGSALK	2/11.5	ELSPLPESYLSNK;HLPWVLVAAMLVGSALK	2/11.5	0		#
IPI00365170	NADH dehydrogenase (Ubiquinone) 1 beta subcomplex, 7 (Predicted)	16785	8.68		-1.10219	metabolism	mitochondrion	VAQGQGEGEVGPEMAL;YLWDASVEPDPEK	2/21.2	VAQGQGEGEVGPEMAL;YLWDASVEPDPEK	2/21.2	0		#
IPI00365705	Potassium-transporting ATPase alpha chain 1	115745	5.57	8	0.0644101	transporter	plasma membrane	0		0		VDNSSLTGESEPQTR	1/1.5	#
IPI00365867	Similar to HSPC288 (Predicted), isoform CRA_b	15910	9.93	1	0.54	unknown	membrane	TFGIWTLLSSVIR	1/9.3	TFGIWTLLSSVIR	1/9.3	TFGIWTLLSSVIR	1/9.3	#
IPI00365929	Protein disulfide-isomerase A6	49129	4.99		0.295506	signaling	plasma membrane	0		0		GESPVDYDGGR;LAAVDATVNQVLASR;GSTAPVGGGSFPNITPR;NSYLEVLLK;TGEAIVDAALSALR;GSFSEQGINEFLR;NLEPEWAAAATEVK;ALDLFSDNAPPPELLEIINEDIAK	8/26.3	#
IPI00365960	Receptor expression-enhancing protein 6	23469	8.37	3	0.277725	receptor signaling	plasma membrane	ALDIAAGITR;HHVALDSAASQLSGR;FLEQKNVATDALGALEAR	3/20.4	NVATDALGALEAR;ALDIAAGITR;HHVALDSAASQLSGR;FLEQKNVATDALGALEAR	4/26.5	0		#
IPI00365962	NADH dehydrogenase (Ubiquinone) Fe-S protein 7	24215	10.01		-0.0417431	metabolism	mitochondrion	0		0		LDDLINWAR	1/4.1	#
IPI00365985	Endoplasmin	92998	4.7		-0.731965	binding	endoplasmic reticulum	LIINSLYK;SGYLLPDTK;IYFMAGSSR;FAFQAEVNR;LGVIEDHSNR;EAESSPFVER;SILFVPTSAPR;ELISNASDALDK;KEAESSPFVER;DISTNYYASQK;GVVDSDDLPLNVSR;NLLHVTDTGVGMTR;EEASDYLELDTIK;IADEKYNDTFWK;NLLHVTDTGVGM;ELISNASDALDKIR;EVEEDEYKAFYK;VFITDDFHDMMPK;RVFITDDFHDMMPK;EATEKEFEPLLNWMK;YSQFINFPIYVWSSK;KYSQFINFPIYVWSSK;NLLHVTDTGVGMTREELVK;FQSSHHSTDITSLDQYVER;LTESPCALVASQYGWSGNMER;GTTITLVLK;EVEEDEYK;DISTNYYASQKK;VFITDDFHDMM;LISLTDE…	37/62.4	0		TFEINPR;SGYLLPDTK;IYFMAGSSR;FAFQAEVNR;LGVIEDHSNR;EAESSPFVER;SILFVPTSAPR;ELISNASDALDK;KEAESSPFVER;DISTNYYASQK;GVVDSDDLPLNVSR;NLLHVTDTGVGMTR;EEASDYLELDTIK;YNDTFWK;NLLHVTDTGVGM;ELISNASDALDKIR;EVEEDEYKAFYK;VFITDDFHDMMPK;RVFITDDFHDMMPK;EFEPLLNWMK;YSQFINFPIYVWSSK;KYSQFINFPIYVWSSK;NLLHVTDTGVGMTREELVK;FQSSHHSTDITSLDQYVER;LTESPCALVASQYGWSGNMER;GTTITLVLK;EVEEDEYK;DISTNYYASQKK;VFITDDFHDMM;LISLTDENALAGNEELTV…	37/59.2	#
IPI00366014	40S ribosomal protein S13	17212	10.53		-0.454305	structura	ribosome	0		GLTPSQIGVILR;KGLTPSQIGVILR	2/16.6	GLTPSQIGVILR;KGLTPSQIGVILR	2/16.6	#
IPI00366141	35 kDa protein	35955	9.17		0.0146417	unknown	unknown	0		0		TAVAPIER;QIFLGGVDK;AAYFGIYDTAK;YFPTQALNFAFK;GLGDCLVK	5/13.8	#
IPI00366206	NADH dehydrogenase (ubiquinone) 1 alpha subcomplex, 12	21714	10		-0.781622	metabolism	membrane	LGTLVGEDK;IQEWVPPSTPYK	2/14.5	LGTLVGEDK;IQEWVPPSTPYK	2/14.5	LGTLVGEDK;IQEWVPPSTPYK	2/14.5	#
IPI00367152	NADH dehydrogenase [ubiquinone] flavoprotein 2, mitochondrial	27703	6		-0.316129	transporter	membrane	DIEEIIDELR;AAAVLPVLDLAQR	2/9.3	DIEEIIDELR;AAAVLPVLDLAQR	2/9.3	DIEEIIDELR;AAAVLPVLDLAQR	2/9.3	#
IPI00367479	Putative myosin IIC	229819	5.54		-0.785457	structura	cytoskeleton	QLLQANPILEAFGNAK;EQADFALEALAK	2/1.4	KFDQLLAEEK;EQADFALEALAK	2/1.1	QLLQANPILEAFGNAK;FDQLLAEEK;EQADFALEALAK	3/1.9	#
IPI00368250	Similar to 60s ribosomal protein L8	28235	10.78		-0.550973	structura	ribosome	VGLIAAR;AVVGVVAGGGR	2/7.0	VGLIAAR;AVVGVVAGGGR	2/7.0	VGLIAAR;AVVGVVAGGGR	2/7.0	#
IPI00369774	Methyltransferase-like protein 7B	28342	8.56		-0.0778689	enzyme activity	plasma membrane	VLEPTWK;FIVAYGENM;VTCVDPNPNFEK;TYFPYLMATLTAR;AQFSEVQLEWQPPPFK	5/23.4	0		VLQEVQR;FIVAYGENM;VTCVDPNPNFEK;TYFPYLMATLTAR;AQFSEVQLEWQPPPFK	5/23.4	#
IPI00369995	Lrp1 protein	523489	5.13		-0.507217	signaling	membrane	GPVGLAIDFPESK;EYAGYLLYSER;AALSGANVLTLIEK;SLDPFKPFIIFSNR;GVAGAQPTVTLLR;VFFTDYGQIPK;TGIGVQLK;TLLFSGQK;TVLVSSGLR;ATALAIMGDK;LDGLCIPLR;GVLFQPCER;ILQEDFTCR;NVIALAFDYR;AVTDEEPFLIFANR;TNTQPFDLQVYHPSR;TTIVENVGSVEGLAYHR;IFFSDIHFGNIQQINDDGSGR;SGQQACEGVGSFLLYSVHEGIR;ATALAIMGDKLWWADQVSEK;ADGSGSVVLR;ATALAIM;GDYSVLVPGLR;GYLFWTEWGHYPR;NAVVQGLEQPHGLVVHPLR	25/7.0	GPVGLAIDFPESK;EYAGYLLYSER;AALSGANVLTLIEK;SLDPFKPFIIFSNR;GVAGAQPTVTLLR;VFFTDYGQIPK;TGIGVQLK;ILWIDAR;TLLFSGQK;TVLVSSGLR;ATALAIMGDK;LDGLCIPLR;GVLFQPCER;ILQEDFTCR;NVIALAFDYR;AVTDEEPFLIFANR;TNTQPFDLQVYHPSR;TTIVENVGSVEGLAYHR;IFFSDIHFGNIQQINDDGSGR;SGQQACEGVGSFLLYSVHEGIR;ATALAIMGDKLWWADQVSEK;ADGSGSVVLR;ATALAIM;GDYSVLVPGLR;GYLFWTEWGHYPR;NAVVQGLEQPHGLVVHPLR	26/7.8	0		#
IPI00370090	Keratin, type I cytoskeletal 15	49011	4.76		-0.488367	structura	cytoplasm	0		0		VTMQNLNDR	1/2.0	#
IPI00370178	128 kDa protein	129513	6.46	1	-0.0366071	transporter	membrane	0		VWVLTGDK;INVQLIEAK;LFQTNTELLELTTK;LQDQAAETIEALHAAGLK	4/4.3	0		#
IPI00370387	Hypothetical protein loc287559	30530	5.34		0.105694	unknown	unknown	0		0		AAELIANSLATAGDGLIELR;AATFGLILDDVSLTHLTFGK	2/14.2	#
IPI00370607	Transferrin receptor protein 2	88615	5.67	1	-0.219925	receptor signaling	plasma membrane	EIYSSEQSDER;GLTLQWVYSAR;TSPLLVSLIENILK;LPAVVLAVAQLAGQLLIR	4/6.8	SAVGTAILLELVR;EIYSSEQSDER;TSPLLVSLIENILK;LPAVVLAVAQLAGQLLIR	4/7.0	0		#
IPI00371173	Malectin	32569	5.28	1	-0.219931	signaling	membrane	FAEVYFAQSQQK;STPEDQILYQTER	2/8.6	FAEVYFAQSQQK;STPEDQILYQTER	2/8.6	FAEVYFAQSQQK;STPEDQILYQTER	2/8.6	#
IPI00371634	B-cell receptor-associated protein 31	27951	8.9	3	-0.226122	receptor signaling	membrane	0		LKDELASTK;LDVGSPEM;LDVGSPEMK	3/10.6	AENEALAMQK;LDVGSPEM;LDVGSPEMK	3/11.0	#
IPI00371670	Cytochrome P450-like	56789	7.02		-0.127959	transporter	membrane	0		FTLTTLR;YALLLLLK;DLGIVFSHGNR;SDYFMPFSAGK;SDYFM;EHQESLDVTNPR;EALIDHGEEFAER;MPYTDAMIHEVQR;GTTIITSLSSVLHDSK;IKEHQESLDVTNPR;FDYKDQDFLNLMEK;LPPGPIPLPIIGNIFQLNVK;GKLPPGPIPLPIIGNIFQLNVK;NITQSLTSFSK;MCAGEGLAR;DFIDYYLIK;MPYTDAM;FIDLIPTNLPHAVTCDIK	18/44.9	NYLIPK;YALLLLLK;DLGIVFSHGNR;SDYFMPFSAGK;SDYFM;EHQESLDVTNPR;EALIDHGEEFAER;MPYTDAMIHEVQR;GTTIITSLSSVLHDSK;IKEHQESLDVTNPR;FDYKDQDFLNLMEK;LPPGPIPLPIIGNIFQLNVK;GKLPPGPIPLPIIGNIFQLNVK;NITQSLTSFSK;MCAGEGLAR;DFIDYYLIK;MPYTDAM;FIDLIPTNLPHAVTCDIK	18/44.7	#
IPI00372179	NADH dehydrogenase (Ubiquinone) 1 beta subcomplex, 5 (Predicted), isoform CRA_b	21650	9.46		-0.251852	metabolism	mitochondrion	0		TLAILQIESEK	1/5.8	TLAILQIESEK	1/5.8	#
IPI00372377	Similar to putative dimethylaniline monooxygenase [n-oxide-forming] 6	60761	6.92		-0.0701128	enzyme activity	unknown	EPVFNDELPAR;ASIYQSVFTNSSK	2/4.5	0		0		#
IPI00372804	Probable saccharopine dehydrogenase	47514	9.02		-0.0375291	enzyme activity	mitochondrion	GPEAGYVATPIAMVQAAVTFLNDASDLPK	1/6.8	0		GPEAGYVATPIAMVQAAVTFLNDASDLPK;SVSNLKPVPVIGSK	2/10.0	#
IPI00373197	Membrane-associated progesterone receptor component 2	23503	5	1	-0.459447	receptor signaling	membrane	LSTLGSGGER;FYGPAGPYGIFAGR	2/11.1	LSTLGSGGER;FYGPAGPYGIFAGR	2/11.1	LSTLGSGGER;FYGPAGPYGIFAGR	2/11.1	#
IPI00373430	Oligosaccharyltransferase complex subunit OSTC	16918	9.22	3	0.632886	enzyme activity	membrane	VPFLVLECPNLK	1/8.1	0		VPFLVLECPNLK	1/8.1	#
IPI00373755	Similar to 60s ribosomal protein L12	18007	10.25		-0.450246	unknown	ribosome	CTGGEVGATSALAPK	1/7.4	CTGGEVGATSALAPK	1/7.4	CTGGEVGATSALAPK	1/7.4	#
IPI00382098	RT1 class I histocompatibility antigen, AA alpha chain	42089	5.22	1	-0.533693	signaling	membrane	0		FDSDAENPR	1/2.4	FDSDAENPR	1/2.4	#
IPI00382153	Keratin, type II cytoskeletal 5	61959	7.37		-0.504687	structura	cytoplasm	SLDLDSIIAEVK	1/2.1	SLDLDSIIAEVK	1/2.1	SLDLDSIIAEVK	1/2.1	#
IPI00382166	Basigin-1	29852	5.14	1	0.305155	signaling	plasma membrane	YTVDADDR;GNINVEGPPR;VLQEDTLPDLQMK	3/8.0	0		0		#
IPI00382214	Ab2-371	184955	7.09		-0.231585	enzyme activity	cytoplasm	GLGVDLLWTLEK;NLGTLLGLGLALNSSMYR	2/1.8	GLGVDLLWTLEK;NLGTLLGLGLALNSSMYR	2/1.8	0		#
IPI00382226	Ab2-162	145987	5.28		-0.409313	binding	Nucleus	NLNQALLDLHALGSAR;VAGPQPAQTGVAQASLGEYLFER	2/3.0	TLEAMEAALALEK;NLNQALLDLHALGSAR;VAGPQPAQTGVAQASLGEYLFER	3/4.0	0		#
IPI00382258	Ab1-219	52516	9.29	4	0.149569	transporter	membrane	0		0		NPQVSSLLPR	1/2.2	#
IPI00382270	Ab1-114	37524	9.18		0.201183	transporter	mitochondrion	0		IAASQNTVWSVVK;TYSQVGFR;IQVLSMTGK;DGPLGFYHGLSSTLLR;SNPAIQAAIDLTAGAAGGTACVLTGQPFDTMK;LSDLQNAAAGSFASAFAALVLCPTELVK	6/31.4	TYSQVGFR;IQVLSMTGK;IQVLSM;DGPLGFYHGLSSTLLR;SNPAIQAAIDLTAGAAGGTACVLTGQPFDTMK;LSDLQNAAAGSFASAFAALVLCPTELVK	6/29.3	#
IPI00382300	Ac2-048	33985	9.71		-0.521595	binding	membrane	LLLIGDSGVGK;LQIWDTAGQER;EFADSLGIPFLETSAK;TITSSYYR;MGPGATAGGAEK;TIELDGK;NATNVEQSFMTMAAEIK	7/27.2	0		LQIWDTAGQER;EFADSLGIPFLETSAK;TITSSYYR;MGPGATAGGAEK;QWLQEIDR;TIELDGK;NATNVEQSFMTMAAEIK	7/26.2	#
IPI00382312	Cytochrome b-c1 complex subunit 8	9843	10.51	1	-0.656098	metabolism	membrane	0		0		HVISYSLSPFEQR	1/15.9	#
IPI00382320	RCG25591, isoform CRA_a	93946	9.11		0.0424757	signaling	membrane	0		0		FYSLWDTGYAK;NILDDFREAYFWLR;NILDDFR;EGDYFTQQGEFR;FGEMQLDFR;VTNIFPK;FLWMVR	7/8.0	#
IPI00388209	Protein kinase C substrate 80K-H	60150	4.39		-0.888571	binding	unknown	0		ESLQQLAEVTR;KLWEEQQAAAK;ETVVTSTTEPSR;EKESLQQLAEVTR	4/9.0	SLEDQVETLR;ESLQQLAEVTR;LWEEQQAAAK;ETVVTSTTEPSR;EKESLQQLAEVTR	5/10.7	#
IPI00389350	Alpha glucosidase 2 alpha neutral subunit (Predicted)	109819	5.72		-0.333581	enzyme activity	unknown	LVAIVDPHIK;GHLETPVWIER;VLLVLELQGLQK;VVIMGAGKPAAVVLQTK;EPWLLASQYQDAIR;LSFQHDPETSVLTLR;DIHNIYGLYVHMATADGLIQR;LDLLEDR;SLLLSVNAR;IRIDELEPR;SIRPGLSPYR;LKVTEGGEPYR;YRVPDVLVADPATAR;VVIM;FGAVWTGDNTAEWDHLK	15/22.8	VTEGGEPYR;GLMAFEHQR;LVAIVDPHIK;GHLETPVWIER;VLLVLELQGLQK;VVIMGAGKPAAVVLQTK;EPWLLASQYQDAIR;LSFQHDPETSVLTLR;DIHNIYGLYVHMATADGLIQR;IRIDELEPR;SIRPGLSPYR;LKVTEGGEPYR;YRVPDVLVADPATAR;VVIM;FGAVWTGDNTAEWDHLK	15/23.1	GLMAFEHQR;LVAIVDPHIK;GHLETPVWIER;VLLVLELQGLQK;VVIMGAGKPAAVVLQTK;EPWLLASQYQDAIR;LSFQHDPETSVLTLR;DIHNIYGLYVHMATADGLIQR;SLLLSVNAR;IDELEPR;SIRPGLSPYR;VTEGGEPYR;YRVPDVLVADPATAR;FGAVWTGDNTAEWDHLK	14/22.1	#
IPI00390086	Similar to ATP synthase, H+ transporting, mitochondrial F0 complex,subunit F, Isoform 2	10503	10.04		-0.347727	binding	mitochondrion	ELPSWILMR;DFTPSGIAGAFR;ELPSWILM	3/33.0	0		0		#
IPI00390328	Ectonucleotide pyrophosphatase/phosphodiesterase family member	104929	6.05	1	-0.367182	signaling	membrane	VDHIVGMLMDGLKDLGLDK;QESAWVEELLALHR;AEYLHTWGGLLPVISK	3/5.4	0		LSYGFLTPPR;VDHIVGMLMDGLK;QESAWVEELLALHR;AEYLHTWGGLLPVISK	4/5.9	#
IPI00390343	60S ribosomal protein L6	33582	10.73		-0.766107	structura	ribosome	SSITPGTVLIILTGR	1/5.0	SSITPGTVLIILTGR	1/5.0	SSITPGTVLIILTGR	1/5.0	#
IPI00390597	Endoplasmic reticulum metallopeptidase 1	100517	6.74	8	0.183742	enzyme activity	membrane	0		AGDNILAVLK;AFINLEAAGVGGK	2/2.6	AGDNILAVLK;AFINLEAAGVGGK	2/2.6	#
IPI00390795	ATPase, Na+/K+ transporting, alpha 4 polypeptide	115260	5.5	10	0.0337221	transporter	plasma membrane	LIFDNLKK;LIIVEGCQR;VAEIPFNSTNK;VIMVTGDHPITAK;VIMVTGDHPITAK+Oxidation(M);QAADMILLDDNFASIVTGVEEGR;LIFDNLK;TGTLTQNR;NLEAVETLGSTSTICSDK	9/12.0	0		0		#
IPI00390958	Cytochrome P450 2C6	56789	7.07		-0.154286	transporter	membrane	DFIDYYLIK;NITQSLTSFSK;LPPGPIPLPIIGNIFQLNVK	3/8.2	NITQSLTSFSK;LPPGPIPLPIIGNIFQLNVK	2/6.3	0		#
IPI00391366	Similar to cytochrome C oxidase, subunit vib polypeptide 1	11475	8.96		-0.578351	unknown	cytoplasm	0		IAEGTFPGK;FPNQNQTK	2/17.5	IAEGTFPGK;FPNQNQTK	2/17.5	#
IPI00391519	44 kDa protein	44617	8.04		-0.230732	synthesis	cytoplasm	IGGIGTVPVGR	1/2.7	IGGIGTVPVGR	1/2.7	IGGIGTVPVGR	1/2.7	#
IPI00392304	74 kDa protein	74574	7.58		0.0214286	binding	unknown	SLLLDVLAAR	1/1.5	0		SLLLDVLAAR	1/1.5	#
IPI00393189	Sterol 12alpha-hydroxylase P450	57994	8.81		-0.0867735	transporter	membrane	0		0		VVQEDYVLK;DGISNWLGFMLR;AMLDSLSLVMLGPK	3/7.0	#
IPI00393340	Keratin, type II cytoskeletal 6A	59555	8.02		-0.476087	structura	cytoplasm	0		YEELQITAGR;SLDLDSIIAEVK	2/4.0	YEELQITAGR;SLDLDSIIAEVK	2/4.0	#
IPI00393399	24 kDa protein	24168	11.41		-0.826066	structura	ribosome	0		STESLQANVQR;GFSLEELR;TIGISVDPR;VDTWFNQPAR;LATQLTGPVMPIR;LATQLTGPVM	6/28.9	LILFPR;GFSLEELR;TIGISVDPR;VDTWFNQPAR;LATQLTGPVMPIR;LATQLTGPVM	6/26.5	#
IPI00393441	MHC class I protein	41130	5.39	1	-0.492055	immune	membrane	0		WASVVVPLGK;GYDHYAYDGR	2/5.5	0		#
IPI00393599	LOC690745 protein	38508	8.78		-0.164012	binding	unknown	LPTFGQYFALENPGTIK;VGDPVYLLS;LQQVGTVAQLWIYPIK;DLLLPITPPATNPLLQCR;LCEPSEQALCGK	5/21.2	DCGEDAAQWISGFLK;LPTFGQYFALENPGTIK;VGDPVYLLS;LQQVGTVAQLWIYPIK;DLLLPITPPATNPLLQCR;LCEPSEQALCGK	6/25.7	0		#
IPI00393867	Myosin-Ic	120535	9.44		-0.410441	transporter	plasma membrane	MSLLQLVEILR	1/1.1	MSLLQLVEILR;HLGYKPEEYK	2/2.0	0		#
IPI00394551	Uncharacterized protein	13283	10.14		-0.487826	structura	ribosome	NIVEAAAVR	1/7.8	NIVEAAAVR	1/7.8	NIVEAAAVR	1/7.8	#
IPI00395281	Electron transfer flavoprotein-ubiquinone oxidoreductase, mitochondrial	69010	7.24		-0.311201	transporter	mitochondrion	QLTSENLQSK;ALNEGGLQSIPK;GAPLNTPVTEDR;NLSIYDGPEQR;IPVPILPGLPMNNHGNYIVR;SGSLAAEAIFK;LQINAQNCVHCK;TAGLHVTEYEDNLK;AAQIGAHTLSGACLDPAAFK;LTFPGGLLIGCSPGFMNVPK	10/23.1	GIATNDVGIQK;QLTSENLQSK;ALNEGGLQSIPK;GAPLNTPVTEDR;IPVPILPGLPMNNHGNYIVR;SGSLAAEAIFK;LQINAQNCVHCK;TAGLHVTEYEDNLK;FAILTEK;AAQIGAHTLSGACLDPAAFK;LTFPGGLLIGCSPGFMNVPK	11/24.2	ALNEGGLQSIPK;GAPLNTPVTEDR;NLSIYDGPEQR;IPVPILPGLPMNNHGNYIVR;SGSLAAEAIFK;LQINAQNCVHCK;TAGLHVTEYEDNLK;FAILTEK;AAQIGAHTLSGACLDPAAFK;LTFPGGLLIGCSPGFMNVPK	10/22.6	#
IPI00395285	60S ribosomal protein L3	46392	10.21		-0.645161	synthesis	ribosome	NNASTDYDLSDK;IGQGYLIK	2/5.0	NNASTDYDLSDK;IGQGYLIK	2/5.0	NNASTDYDLSDK;IGQGYLIK	2/5.0	#
IPI00395291	Neutral amino acid transporter ASCT1	56150	5.79	10	0.528544	transporter	plasma membrane	0		0		ETVDSFLDLLR;AGPVAVAPELESK	2/4.5	#
IPI00396910	ATP synthase subunit alpha, mitochondrial	59831	9.22		-0.0904159	binding	membrane	TSIAIDTIINQK;ILGADTSVDLEETGR;EVAAFAQFGSDLDAATQQLLSR;EPMQTGIK;VLSIGDGIAR;AVDSLVPIGR;TGTAEMSSILEER;TGTAEM;TGAIVDVPVGDELLGR;VVDALGNAIDGKGPVGSK;LTELLK;NVQAEEMVEFSSGLK;APGIIPR;GYLDKLEPSK;HALIIYDDLSK;GIRPAINVGLSVSR;LKEIVTNFLAGFEP;QGQYSPMAIEEQVAVIYAGVR;FESAFLSHVVSQHQSLLGNIR;STVAQLVK;EAYPGDVFYLHSR;GMSLNLEPDNVGVVVFGNDK	22/52.4	0		VVDALGNAIDGK;ILGADTSVDLEETGR;EVAAFAQFGSDLDAATQQLLSR;LELAQYR;EPMQTGIK;VLSIGDGIAR;AVDSLVPIGR;TGTAEMSSILEER;TGTAEM;TGAIVDVPVGDELLGR;VVDALGNAIDGKGPVGSK;LTELLK;NVQAEEMVEFSSGLK;APGIIPR;GYLDKLEPSK;HALIIYDDLSK;GIRPAINVGLSVSR;EIVTNFLAGFEP;QGQYSPMAIEEQVAVIYAGVR;FESAFLSHVVSQHQSLLGNIR;STVAQLVK;EAYPGDVFYLHSR;GMSLNLEPDNVGVVVFGNDK	23/53.3	#
IPI00400573	Tubulin beta-2C chain	50225	4.75		-0.356854	structura	cytoskeleton	0		0		LAVNMVPFPR;LHFFMPGFAPLTSR;GHYTEGAELVDSVLDVVR	3/9.4	#
IPI00409514	GPI inositol-deacylase	105229	9.07	6	0.17321	transporter	membrane	0		LSANDAEDSLR	1/1.2	0		#
IPI00409545	Fasciclin II transmembrane protein isoform	93922	5.59	1	0.525568	cell adhension	membrane	0		0		IIELSQTTAK;IEIFQTLPVR;ASGSPDPAISWFR	3/3.9	#
IPI00411191	MHC class Ib antigen	41469	5.17	1	-0.389946	immune	membrane	0		WASVVVPLGK	1/2.7	WASVVVPLGK	1/2.7	#
IPI00417377	Neuronal cell adhesion molecule long isoform Nc17	143912	5.58	1	-0.38622	cell adhension	cytoskeleton	VMAENSIGR;SVPSEASEQYLTK;HQAEVSGTQTTAQLK	3/2.8	SVPSEASEQYLTK;HQAEVSGTQTTAQLK	2/2.2	VMAENSIGR;SVPSEASEQYLTK;HQAEVSGTQTTAQLK	3/2.8	#
IPI00421314	LRRGT00111	35961	9.18		0.000982801	binding	microsome	0		0		LANILFTK;VAIVTGANTGIGK;AFAEGFLAEEK	3/7.9	#
IPI00421330	LRRGT00069	58898	5.15	9	-0.1696	unknown	membrane	LDFSTGNFNVLAVR	1/2.8	LDFSTGNFNVLAVR	1/2.8	0		#
IPI00421379	40S ribosomal protein S8	26985	10.04		-0.69869	structura	ribosome	LTPEEEEILNK	1/4.8	0		0		#
IPI00421451	40S ribosomal protein S16	22231	10		-0.3965	structura	ribosome	0		LLEPVLLLGK;GPLQSVQVFGR	2/10.5	LLEPVLLLGK;GPLQSVQVFGR	2/10.5	#
IPI00421625	Myosin regulatory light chain 12B	19883	4.68		-0.794767	binding	unknown	0		GNFNYIEFTR;FTDEEVDELYR	2/12.2	GNFNYIEFTR;FTDEEVDELYR	2/12.2	#
IPI00421626	40S ribosomal protein S9	22635	10.65		-0.64433	structura	ribosome	0		IGVLDEGK;LIGEYGLR	2/8.2	0		#
IPI00421706	UDP glycosyltransferase 1 family, polypeptide A2	60676	8.65	1	0.0407129	enzyme activity	endoplasmic reticulum	WLPQNDLLGHPK;GAGVTLNVLEMTADDLENALK	2/6.2	WLPQNDLLGHPK;GAGVTLNVLEMTADDLENALK	2/6.2	WLPQNDLLGHPK;GAGVTLNVLEMTADDLENALK	2/6.2	#
IPI00421711	ATP synthase, H+ transporting, mitochondrial F0 complex, subunit G	11453	9.57		0.216505	transporter	membrane	NIIHSAQTGNFK;APSMVAAAVTYSKPR;APSM;VELVPPTLGEIPTAIQSMK;NLADKAPSMVAAAVTYSKPR	5/68.0	LATFWHYAR;NIIHSAQTGNFK;APSMVAAAVTYSKPR;APSM;VELVPPTLGEIPTAIQSMK;NLADKAPSMVAAAVTYSKPR	6/76.7	0		#
IPI00421780	Keratin, type II cytoskeletal 73	60977	8.15		-0.462387	structura	cytoplasm	FLEQQNQVLQTK;FASFIDK	2/3.4	FLEQQNQVLQTK;WELLQQLDLSNCR	2/4.5	0		#
IPI00421782	Keratin, type II cytoskeletal 75	62472	7.41		-0.486038	structura	cytoskeleton	SLDLDSIIAEVK;LVELEDALQKAK;FLEQQNKVLETK	3/6.3	0		0		#
IPI00421793	Type I keratin KA16	51088	5		-0.603456	structura	cytoplasm	VTMQNLNDR	1/1.9	0		VTMQNLNDR	1/1.9	#
IPI00421806	Keratin, type I cytoskeletal 10	57633	5.05		-0.647148	structura	cytoplasm	VTMQNLNDR	1/1.7	VTMQNLNDR;NQYEQLAEK;QSLEASLAETEGR	3/5.9	0		#
IPI00421855	Keratin, type I cytoskeletal 14	52936	5.03		-0.513814	structura	cytoplasm	0		0		LAADDFR;ILLDVKTR;VTM	3/3.7	#
IPI00421857	Keratin, type II cytoskeletal 1	65190	7.96		-0.62144	cell adhesion	cytoplasm	SLNDKFASFIDK;FLEQQNQVLQTK	2/3.8	TNAENEFVTIK;FLEQQNQVLQTK	2/3.7	TNAENEFVTIK;SLNDKFASFIDK;FLEQQNQVLQTK	3/5.6	#
IPI00421874	Voltage-dependent anion-selective channel protein 1	30851	8.61		-0.422968	ion channel	plasma membrane	LTFDSSFSPNTGK;LTLSALLDGK;VTQSNFAVGYK;YQVDPDACFSAK;VNNSSLIGLGYTQTLKPGIK;KLETAVNLAWTAGNSNTR;WTEYGLTFTEK	7/33.6	LTFDSSFSPNTGK;GYGFGLIK;LTLSALLDGK;YQVDPDACFSAK;VNNSSLIGLGYTQTLKPGIK;KLETAVNLAWTAGNSNTR;WTEYGLTFTEK	7/32.5	GYGFGLIK;LTLSALLDGK;VTQSNFAVGYK;YQVDPDACFSAK;VNNSSLIGLGYTQTLKPGIK;KLETAVNLAWTAGNSNTR;WTEYGLTFTEK	7/31.8	#
IPI00421888	Annexin A6	76106	5.33		-0.432392	transporter	cytoplasm	SEISGDLAR;SEIDLLNIR;GIGTDEATIIDIITQR;GFGSDKESILELITSR;MLVVLLQGTR;ALIEILATR;CLIEILASR;NKPLFFADK;FMTVLCTR;AANDFNPDADAK;DAISGIGTDEK;TNEQIHQLVAAYK;DLESDIIGDTSGHFQK;LMLAVVK;DQAQEDAQVAAEILEIADTPSGDK	15/26.4	0		0		#
IPI00421897	Ras-related protein Rab-1A	33985	5.55		-0.293659	transporter	Golgi apparatus	0		TIELDGK;TITSSYYR;LLLIGDSGVGK;LQIWDTAGQER;EFADSLGIPFLETSAK;NATNVEQSFMTMAAEIK	6/34.1	0		#
IPI00422037	Complement component 4, gene 2	193603	6.57		-0.234542	signaling	extracellular	GPGFLSIEPLDLR;LLTVWLPDSLTTWEIHGVSLSK	2/2.0	0		LLVSAGSLYPAVAK;GPGFLSIEPLDLR;LLTVWLPDSLTTWEIHGVSLSK	3/2.8	#
IPI00454251	Endonuclease/reverse transcriptase	128542	9.41		-0.652989	enzyme activity	unknown	IMEFLSLR;FALDGFFSTIR;ETSGIILSQAAPK;LIALSACR;SSWTPLLLGNPGR	5/4.8	0		0		#
IPI00454288	ATP synthase gamma chain	68590	8		-0.230643	transporter	membrane	0		0		NDMAALTAAGK;NDM;ESTTSEQSAR;VYGTGSLALYEK;EVMIVGIGEK;HLIIGVSSDR;GLCGAIHSSVAK;EVM;THSDQFLVSFK;NASDMIDKLTLTFNR	10/16.0	#
IPI00454431	Brain-specific alpha actinin 1 isoform	103466	5.2		-0.598687	binding	unknown	0		VGWEQLLTTIAR	1/1.3	VGWEQLLTTIAR	1/1.3	#
IPI00454475	Keratin, type II cytoskeletal 1b	57391	5.4		-0.605588	structura	cytoplasm	0		FLEQQNQVLQTK	1/2.3	FLEQQNQVLQTK	1/2.3	#
IPI00464440	RCG24191	35808	9.22	2	0.0158385	transporter	membrane	QGIVPAGLTENELWR;ILMAAPGMAIPPFIMNTLEK;SGDAPLTVNELGTAYVSATTGAVATALGLNALTK;YAYDSAFHPDTGEK	4/25.8	NILLTNEQLENAR;ILMAAPGMAIPPFIMNTLEK;SGDAPLTVNELGTAYVSATTGAVATALGLNALTK;QAITQVVISR;YAYDSAFHPDTGEK	5/28.3	0		#
IPI00464488	Transmembrane emp24 domain-containing protein 5	34741	4.44	1	-0.0366013	signaling	membrane	LEDILESINSIK	1/3.9	LEDILESINSIK	1/3.9	0		#
IPI00464587	Tubulin alpha-8 chain	50690	4.93		-0.209131	structura	cytoskeleton	0		0		LISQIVSSITASLR	1/3.1	#
IPI00464615	Solute carrier family 22 member 18	44245	9.57	9	0.931311	transporter	plasma membrane	0		0		TVGPTLGGLLYR;AVSASDTGTM;LLLLPR	3/6.8	#
IPI00464831	Retinol dehydrogenase 11 (All-trans/9-cis/11-cis)	35961	9.19		0.0598746	binding	Nucleus	LANILFTK;VAIVTGANTGIGK	2/6.6	LANILFTK;VAIVTGANTGIGK	2/6.6	0		#
IPI00470247	Ras-related protein Rab-3B	26126	4.92		-0.346491	transporter	plasma membrane	LQIWDTAGQER	1/4.8	LQIWDTAGQER	1/4.8	0		#
IPI00470304	Serum paraoxonase/lactonase 3	39604	5.4		-0.104802	binding	extracellular	0		IQDPLSDNPR;IFLMDLNEPYPK;LVALTVLGASLALLGER;LLIYNPEDPPGSEVLR	4/15.5	0		#
IPI00471524	RCG57123	61557	8.16		-0.0416981	enzyme activity	endoplasmic reticulum	GAAVEVNFR;IILEELVQK;WLPQNDLLGHPK;FVNVWTYELPR;TLGRPTTLAEIMGK;ANIIAWALAQIPQK;SDMLNALEEVINNPFYK	7/16.2	0		AEMWLIR;IILEELVQK;WLPQNDLLGHPK;FVNVWTYELPR;TLGRPTTLAEIMGK;ANIIAWALAQIPQK;SDMLNALEEVINNPFYK	7/15.8	#
IPI00471540	Betaine--homocysteine S-methyltransferase 2	40473	6.05		-0.111295	enzyme activity	endoplasmic reticulum	AIAEELAPER	1/2.8	0		0		#
IPI00471577	Cytochrome b-c1 complex subunit 1, mitochondrial	53500	5.49		-0.159167	enzyme activity	mitochondrion	0		VVELLADIVQNISLEDSQIEK;SGMFWLR;IEEVDAQMVR;LCTSATESEVTR;MVLAAAGGVK;TDLTDYLSR;IEEVDAQM	7/16.0	0		#
IPI00471584	Heat shock protein HSP 90-beta	83571	4.94		-0.678177	folding	cytoplasm	TLTLVDTGIGMTK;ELISNASDALDKIR	2/3.7	ELISNASDALDK;TLTLVDTGIGMTK;ELISNASDALDKIR	3/5.4	TLTLVDTGIGMTK;ELISNASDALDKIR	2/3.7	#
IPI00471679	RCG22700, isoform CRA_a	15781	12.01		-0.745985	structura	ribosome	TVGVEPAADGK;GVVVVMK	2/13.1	TVGVEPAADGK;GVVVVMK	2/13.1	TVGVEPAADGK;GVVVVMK	2/13.1	#
IPI00471868	Electron-transferring-flavoprotein dehydrogenase	69010	7.24		-0.309578	transporter	membrane	ALNEGGLQSIPK;GAPLNTPVTEDR;NLSIYDGPEQR;IPVPILPGLPMNNHGNYIVR;SGSLAAEAIFK;LQINAQNCVHCK;TAGLHVTEYEDNLK;FAILTEK;AAQIGAHTLSGACLDPAAFK;LTFPGGLLIGCSPGFMNVPK	10/22.6	QLTSENLQSK;ALNEGGLQSIPK;GAPLNTPVTEDR;NLSIYDGPEQR;IPVPILPGLPMNNHGNYIVR;SGSLAAEAIFK;LQINAQNCVHCK;TAGLHVTEYEDNLK;FAILTEK;AAQIGAHTLSGACLDPAAFK;LTFPGGLLIGCSPGFMNVPK	11/24.2	GIATNDVGIQK;ALNEGGLQSIPK;GAPLNTPVTEDR;NLSIYDGPEQR;IPVPILPGLPMNNHGNYIVR;SGSLAAEAIFK;LQINAQNCVHCK;TAGLHVTEYEDNLK;FAILTEK;AAQIGAHTLSGACLDPAAFK;LTFPGGLLIGCSPGFMNVPK	11/24.4	#
IPI00471905	Solute carrier family 25 (Carnitine/acylcarnitine translocase), member 20	33474	9.47	3	0.124252	transporter	membrane	0		NLFTPQGK;GFNAVM;LYQEFGIR;CLLQIQASSGK;GFNAVMIR;YSGTLDCAK	6/16.6	0		#
IPI00471911	Fructose-bisphosphate aldolase B	40049	8.65		0.234011	enzyme activity	plasma membrane	0		0		LDQGGAPLAGTNK;ETTIQGLDGLSER;ALQASALAAWGGK	3/10.7	#
IPI00475474	40S ribosomal protein S4, X isoform	29807	10.16		-0.329658	synthesis	ribosome	0		0		LSNIFVIGK	1/3.4	#
IPI00475561	60S ribosomal protein L12	18007	9.48		-0.36303	structura	ribosome	CTGGEVGATSALAPK	1/9.1	0		CTGGEVGATSALAPK	1/9.1	#
IPI00475639	Tubulin beta-2A chain	50274	4.74		-0.40764	structura	cytoskeleton	0		LAVNMVPFPR	1/2.2	LAVNMVPFPR	1/2.2	#
IPI00475707	UDP-glucuronosyltransferase 1-6	60823	8.91	1	-0.0411321	signaling	membrane	AMEIAEALGR;WLPQNDLLGHPK;GAGVTLNVLEMTADDLENALK;GAGVTLNVLEM	4/10.2	0		IPQTVLWR;WLPQNDLLGHPK;GAGVTLNVLEMTADDLENALK;GAGVTLNVLEM	4/9.8	#
IPI00475722	RCG25732, isoform CRA_b	23879	11.11		-0.509589	structura	ribosome	0		AAIAAAAAAK;ALVDGPCTR	2/8.7	AAIAAAAAAK;ALVDGPCTR	2/8.7	#
IPI00475776	40S ribosomal protein S20	13482	9.94		-0.395798	structura	ribosome	TPVEPEVAIHR;LIDLHSPSEIVK	2/19.3	0		0		#
IPI00475998	UDP-glucuronosyltransferase 1-8	60762	8.92	1	0.0330189	signaling	membrane	WLPQNDLLGHPK;GAGVTLNVLEMTADDLENALK	2/6.2	WLPQNDLLGHPK;GAGVTLNVLEMTADDLENALK	2/6.2	WLPQNDLLGHPK;GAGVTLNVLEMTADDLENALK	2/6.2	#
IPI00476880	22 kDa protein	22323	8.58		-0.241206	unknown	unknown	LVQAFQFTDK;QITINDLPVGR;ADEGISFR;GLFIIDDK;DISLSDYK	5/13.8	TIAQDYGVLK;LVQAFQFTDK;QITINDLPVGR;ADEGISFR;GLFIIDDK;DISLSDYK	6/17.1	0		#
IPI00480585	Cytochrome P450 2B2	56239	6.68		-0.136273	metabolism	membrane	EALVGQAEDFSGR;IPPTYQICFSAR;NLQEILDYIGHIVEK;ATLDPSAPR;DFIDTYLLR;GGLLNSFMQLR;FADLAPIGLPHR	7/16.2	EALVGQAEDFSGR;NLQEILDYIGHIVEK;GTIAVIEPIFK;ATLDPSAPR;DFIDTYLLR;GGLLNSFMQLR;FADLAPIGLPHR	7/16.0	0		#
IPI00480608	Translocating chain-associated membrane protein 1	58898	9.68	8	0.190642	transporter	membrane	LDFSTGNFNVLAVR	1/3.7	0		LDFSTGNFNVLAVR	1/3.7	#
IPI00480620	D-beta-hydroxybutyrate dehydrogenase, mitochondrial	38708	9.01		-0.235465	enzyme activity	mitochondrion	0		VVNISSMLGR;MQVMTHFPGAISDK;EVAEVNLWGTVR;KMWDELPEVVR;YEMHPLGVK;VVNISSM;FGVEAFSDCLR;TIQLNVCNSEEVEK;VSVVEPGNFIAATSLYSPER;SFLPLLR;GFLVFAGCLLK;YHPMDYYWWLR;YHPM;KM;SPYCITK	15/43.6	MQVMTHFPGAISDK;EVAEVNLWGTVR;KMWDELPEVVR;YEMHPLGVK;VVNISSM;FGVEAFSDCLR;TIQLNVCNSEEVEK;VSVVEPGNFIAATSLYSPER;SFLPLLR;GFLVFAGCLLK;YHPMDYYWWLR;SPYCITK	12/39.0	#
IPI00480639	Complement C3	187825	6.08		-0.275165	binding	secreted	RVPVVTQGSDAQALTQDDGVAK;VGLVAVDK;LITQGESCLK;LLWESGSLLR;TVLTGATGHLNR;SSVAVPYVIVPLK;IFTVDNNLLPVGK;EPGQDLVVLSLPITPEFIPSFR;NEQVEIR;LEEPYLTK;RQEALELIK;AAVFNHFISDGVK;ILLQGTPVAQMAEDAVDGER;ILLQGTPVAQM	14/10.7	VLIEDGSGEAVLSR;RVPVVTQGSDAQALTQDDGVAK;VGLVAVDK;LITQGESCLK;LLWESGSLLR;TVLTGATGHLNR;SSVAVPYVIVPLK;IFTVDNNLLPVGK;EPGQDLVVLSLPITPEFIPSFR;NEQVEIR;LEEPYLTK;RQEALELIK;AAVFNHFISDGVK;ILLQGTPVAQMAEDAVDGER;ILLQGTPVAQM	15/11.5	IGLQEVEVK;VPVVTQGSDAQALTQDDGVAK;VGLVAVDK;LITQGESCLK;LLWESGSLLR;TVLTGATGHLNR;SSVAVPYVIVPLK;IFTVDNNLLPVGK;EPGQDLVVLSLPITPEFIPSFR;NEQVEIR;LEEPYLTK;RQEALELIK;AAVFNHFISDGVK;ILLQGTPVAQMAEDAVDGER;ILLQGTPVAQM	15/11.2	#
IPI00480673	Ras-related protein Rab-1B	22320	5.31		-0.306468	transporter	plasma membrane	0		0		LLLIGDSGVGK;LQIWDTAGQER	2/10.9	#
IPI00480781	Heat shock 70kd protein 1A.	70405	5.41		-0.395632	binding	unknown	KDISQNK;VEIIANDQGNR	2/8.7	KDISQNK;VEIIANDQGNR	2/8.7	KDISQNK;VEIIANDQGNR	2/8.7	#
IPI00480820	Membrane-associated progesterone receptor component 1	21699	4.37	1	-0.598462	receptor signaling	membrane	0		FYGPEGPYGVFAGR;GDQPGASGDNDDDEPPPLPR;KFYGPEGPYGVFAGR;EGEEPTVYSDDEEPKDEAAR;ILMAINGK;DFTPAELR;GLATFCLDK;ILM;YDGVQDPR	9/53.8	0		#
IPI00515783	Protein LYRIC	64045	9.45	1	-1.15146	cell adhesion	plasma membrane	TELGLDLGLEPK	1/2.2	0		TELGLDLGLEPK	1/2.2	#
IPI00515808	64 kDa Protein	64036	9.5	1	-1.16038	cell adhesion	plasma membrane	0		TELGLDLGLEPK	1/2.3	TELGLDLGLEPK	1/2.3	#
IPI00515819	Protein LYRIC2	64045	9.31	1	-1.17263	binding	plasma membrane	TELGLDLGLEPK	1/2.1	TELGLDLGLEPK	1/2.1	TELGLDLGLEPK	1/2.1	#
IPI00551657	40S ribosomal protein S26	13283	11		-0.66	structura	ribosome	NIVEAAAVR	1/7.8	0		NIVEAAAVR	1/7.8	#
IPI00551812	ATP synthase subunit beta, mitochondrial	56318	5.13		0.0340265	signaling	membrane	0		VALTGLTVAEYFR;SLQDIIAILGMDELSEEDKLTVSR;SLQDIIAILGM;TVLIMELINNVAK;VLDSGAPIK;IPVGPETLGR;VVDLLAPYAK;TIAMDGTEGLVR;IMNVIGEPIDER;VALVYGQMNEPPGAR;IPSAVGYQPTLATDMGTMQER;IPSAVGYQPTLATDMGTM;IPSAVGYQPTLATDM;FTQAGSEVSALLGR;IGLFGGAGVGK;AHGGYSVFAGVGER;LVLEVAQHLGESTVR;IMNVIGEPIDERGPIK;IMDPNIVGSEHYDVAR;VLDSGAPIKIPVGPETLGR;DQEGQDVLLFIDNIFR;AIAELGIYPAVDPLDSTSR;EGNDLYHEMIESGVINLK	23/64.5	SLQDIIAILGMDELSEEDK;SLQDIIAILGM;TVLIMELINNVAK;VLDSGAPIK;IPVGPETLGR;VVDLLAPYAK;TIAMDGTEGLVR;IMNVIGEPIDER;VALVYGQMNEPPGAR;IPSAVGYQPTLATDMGTMQER;IPSAVGYQPTLATDMGTM;IPSAVGYQPTLATDM;FTQAGSEVSALLGR;IGLFGGAGVGK;AHGGYSVFAGVGER;LVLEVAQHLGESTVR;IMNVIGEPIDERGPIK;IMDPNIVGSEHYDVAR;VLDSGAPIKIPVGPETLGR;DQEGQDVLLFIDNIFR;AIAELGIYPAVDPLDSTSR;EGNDLYHEMIESGVINLK	22/61.1	#
IPI00553946	Cytochrome P450 2c13	56337	6.61		-0.12551	transporter	membrane	0		GTAVLTSLTSVLHDSK;IKEHEESLDVSNPR;SDYFIPFSAGK;DFIDYFLIER	4/10.4	EHEESLDVSNPR;IKEHEESLDVSNPR;SDYFIPFSAGK;DFIDYFLIER	4/9.6	#
IPI00554206	UDP glycosyltransferase 2 family, polypeptide B	61459	8.59		0.0262264	enzyme activity	endoplasmic reticulum	LLDVWTYELPR;ANAIAWALAQIPQK;FILPPSYVPVILSGLAGK;IILDELVQR;LDFLSALEEVIDNPFYK	5/13.0	TPATLGPNTR;LLDVWTYELPR;ANAIAWALAQIPQK;FILPPSYVPVILSGLAGK;IILDELVQR;LDFLSALEEVIDNPFYK	6/14.9	0		#
IPI00555065	Nicotinamide nucleotide transhydrogenase 1	114537	8		0.273941	enzyme activity	unknown	0		0		TVAELEAEK;TTVLAMDQVPR;VALSPAGVQALVK;GITHIGYTDLPSR;ILIVGGGVAGLASAGAAK;MATQASTLYSNNITK;APVLFSK;AAALEQFK;KAPVLFSK;SAPLLLPGR;EVLASDLVVK;AQYPIADLVK;FFTGQITAAGK;AVVLAANHFGR;DGNVIFPAPTPK;SLGAEPLEVDLK;KTTVLAMDQVPR;VTIAQGYDALSSMANISGYK;ESGEGQGGYAK;QGFNVVVESGAGEASK;TTVLAM;KTTVLAM;EFIEAEMK	23/65.6	#
IPI00555161	Apolipoprotein B-100	537740	7.02		-0.239363	binding	secreted	VLVDHFGYTK;LLQWEQSEQVK;SPVLEDIAGYLMK	3/0.7	LQEIFNTAK;VLVDHFGYTK;GTYQNNELK;TENSLNQPSR;AQFQDALEDVR;LLQWEQSEQVK;SPVLEDIAGYLMK	7/1.5	0		#
IPI00555178	Glutathione S-transferase alpha-2	25657	8.88		-0.268919	enzyme activity	cytoplasm	FLQPGSQR;AILNYIATK;LIQSPEDLEK;SHGQDYLVGNR;YDLYGK	5/19.8	0		ISSLPNVK;AILNYIATK;LIQSPEDLEK;SHGQDYLVGNR;YDLYGK	5/19.8	#
IPI00555185	RAB10, member RAS oncogene family	22755	8.57		-0.33	metabolism	membrane	0		LLLIGDSGVGK;AFLTLAEDILR;LQIWDTAGQER	3/16.5	0		#
IPI00555230	RCG24868, isoform CRA_e	20586	9.32	1	0.103911	signaling	membrane	VGEIVVFR;GDLLFLTNR	2/9.5	GDLLFLTNR;MLSLDFLDDVRR	2/11.7	VGEIVVFR;GDLLFLTNR;MLSLDFLDDVR	3/15.6	#
IPI00555252	Glyceraldehyde-3-phosphate dehydrogenase	36045	8.11		-0.0891892	binding	cytoplasm	VPTPNVSVVDLTCR	1/4.2	VPTPNVSVVDLTCR	1/4.2	VPTPNVSVVDLTCR	1/4.2	#
IPI00555265	Nicotinamide nucleotide transhydrogenase	114537	8	12	0.273941	transporter	membrane	0		ILIVGGGVAGLASAGAAK	1/1.7	ILIVGGGVAGLASAGAAK	1/1.7	#
IPI00555278	L-gulonolactone oxidase	51267	6.72	1	-0.199318	enzyme activity	membrane	0		0		EVLALAR;GVQFQNWAK;VVAHYPVEVR;LDPTGMFLNSYLEK	4/9.1	#
IPI00555299	Paraoxonase 1	39699	4.98		0.0507042	enzyme activity	extracellular	YVYIAELLAHK;IFFYDSENPPGSEVLR;GIEAGAEDLEILPNGLTFFSTGLK;ILLMDLNEK	4/16.9	IQSILSEDPK;IFFYDSENPPGSEVLR;GIEAGAEDLEILPNGLTFFSTGLK;ILLMDLNEK	4/16.6	IQSILSEDPK;YVYIAELLAHK;IFFYDSENPPGSEVLR;GIEAGAEDLEILPNGLTFFSTGLK;ILLMDLNEK	5/19.7	#
IPI00556929	Voltage-dependent anion-selective channel protein 3	31292	8.91		-0.296466	ion channel	membrane	0		VCNYGLIFTQK;LTVDTIFVPNTGK;VNNASLIGLGYTQSLRPGVK	3/15.5	LTLSALVDGK;LTVDTIFVPNTGK;VNNASLIGLGYTQSLRPGVK	3/15.2	#
IPI00557688	28 kDa protein	28047	9.63		0.127778	transporter	mitochondrion	DFLAGGVAAAISK;LLLQVQHASK;GLGDCLIK	3/12.3	DFLAGGVAAAISK;TAVAPIER;LLLQVQHASK	3/12.3	0		#
IPI00557715	46 kDa protein	46171	8.8		-0.286744	binding	cytoplasm	GAAQNIIPASTGAAK;VIHDNFGIVEGLMTTVHAITATQK	2/9.1	0		GAAQNIIPASTGAAK;VIHDNFGIVEGLMTTVHAITATQK	2/9.1	#
IPI00557975	Acyl-CoA dehydrogenase family member 11	88057	8.4		-0.209628	enzyme activity	peroxisome	SGQSNPTFFLQK;AVLTVTQYR	2/2.7	VPASNLILGEGR;SGQSNPTFFLQK;AVLTVTQYR	3/4.2	0		#
IPI00559098	40S ribosomal protein S19	16076	10.4		-0.655172	structura	ribosome	IAGQVAAANK;DVNQQEFVR	2/13.1	IAGQVAAANK;DVNQQEFVR	2/13.1	IAGQVAAANK;DVNQQEFVR	2/13.1	#
IPI00559705	Cytochrome P450 2B4	42443	6.99		-0.20615	enzyme activity	cytoplasm	EALVGQAEDFSGR;NLQEILDYIGHIVEK;ATLDPSAPR;GGLLNSFMQLR;GTIAVIEPIFK;ICLGEGIAR;FSDLVPIGVPHR	7/21.7	0		NLQEILDYIGHIVEK;ATLDPSAPR;DFIDTYLLR;GGLLNSFMQLR;GTIAVIEPIFK;ICLGEGIAR;FSDLVPIGVPHR	7/20.6	#
IPI00560229	25 kDa protein	25482	5.85		0.803982	unknown	microsome	LVTMSTYYAAQLLLTLSALR	1/8.8	LVTMSTYYAAQLLLTLSALR	1/8.8	LVTMSTYYAAQLLLTLSALR;LVTM	2/10.6	#
IPI00561016	127 kDa protein	128083	6.25	1	-0.0319783	binding	membrane	LFQTNTELLELTTK;GADSSIFPR;LQDQAAETIEALHAAGLK;TVFVGNHPISGTEAYIAQR;EIEEYELLHTLNFDSVR;SLGPENLLLK;VWVLTGDK	7/8.5	0		INVQLIEAK;GADSSIFPR;LHELLIEYR;LQDQAAETIEALHAAGLK;TVFVGNHPISGTEAYIAQR;EIEEYELLHTLNFDSVR;SLGPENLLLK;VWVLTGDK	8/8.9	#
IPI00561480	Metalloreductase STEAP4	52516	9.27	6	0.286596	transporter	plasma membrane	0		0		NPQVSSLLPR	1/2.1	#
IPI00561513	NADH dehydrogenase [ubiquinone] 1 alpha subcomplex subunit 10, mitochondrial	40804	7.51		-0.436056	transporter	membrane	VTSAYLQDIEDAYK;LLQYSDALEHLLSTGQGVVLER	2/10.1	VTSAYLQDIEDAYK;LLQYSDALEHLLSTGQGVVLER	2/10.1	VTSAYLQDIEDAYK;LLQYSDALEHLLSTGQGVVLER	2/10.1	#
IPI00561555	Signal sequence receptor, alpha	35778	4.28		-0.343206	receptor signaling	membrane	GTEDFIVESLDASFR	1/5.2	GTEDFIVESLDASFR	1/5.2	0		#
IPI00561647	Peroxisomal multifunctional enzyme type 2	81551	8.76		-0.104082	enzyme activity	peroxisome	VVLVTGAGGGLGR;AVANYDSVEAGEK;DTTSLNQAALYR;GALVVVNDLGGDFK;HVLQQFADNDVSR;LGLLGLANTLVIEGR	6/10.9	0		IDVVVNNAGILR;AVANYDSVEAGEK;DTTSLNQAALYR;GALVVVNDLGGDFK;HVLQQFADNDVSR;LGLLGLANTLVIEGR	6/10.7	#
IPI00562259	Phosphate carrier protein, mitochondrial	40052	9.41	2	0.0617978	transporter	membrane	GSTASQVLQR;GIFNGFSITLK;IQTQPGYANTLR;LPRPPPPEMPESLK;GWAPTLIGYSMQGLCK;ALYSNILGEENTYLWR;MYKEEGLNAFYK	7/25.6	GSTASQVLQR;EEGLNAFYK;GIFNGFSITLK;IQTQPGYANTLR;LPRPPPPEMPESLK;GWAPTLIGYSMQGLCK;ALYSNILGEENTYLWR;MYKEEGLNAFYK	8/28.1	0		#
IPI00562292	47 kDa protein	50298	8.49		-0.123963	unknown	cytoplasm	VDDPAGMLLAAFR	1/3.0	0		VDDPAGMLLAAFR	1/3.0	#
IPI00562527	Solute carrier family 25 (Mitochondrial carrier; ornithine transporter) member 15	37524	9.12		0.227575	transporter	membrane	DGPLGFYHGLSSTLLR;LSDLQNAAAGSFASAFAALVLCPTELVK	2/14.6	IAASQNTVWSVVK;DGPLGFYHGLSSTLLR;LSDLQNAAAGSFASAFAALVLCPTELVK	3/18.9	IAASQNTVWSVVK;LSDLQNAAAGSFASAFAALVLCPTELVK	2/13.6	#
IPI00563078	32 kDa protein	32625	9.36		-0.0027027	transporter	mitochondrion	0		0		GLSSLLYGSIPK	1/4.4	#
IPI00563481	Cytochrome P450, family 2, subfamily d, polypeptide 5	57495	6.35		-0.0505952	transporter	membrane	NLTDAFLAEVEK;ALCNVIASLIFAR	2/5.0	NLTDAFLAEVEK;ALCNVIASLIFAR	2/5.0	0		#
IPI00563567	Similar to cytochrome p450 2C24	26020	7.39		-0.0697778	transporter	unknown	FDYKDENFLNLMEK	1/6.2	FDYKDENFLNLMEK	1/6.2	DENFLNLMEK	1/4.4	#
IPI00563665	Similar to ribosomal protein L31	17869	9.92		-0.708442	unknown	ribosome	0		SAINEVVTR;LYTLVTYVPVTTFK	2/14.9	NLQTVNVDEN;SAINEVVTR;LYTLVTYVPVTTFK	3/21.4	#
IPI00563910	60 kDa protein	60659	8.78		0.052354	enzyme activity	endoplasmic reticulum	AMEIAEALGR;WLPQNDLLGHPK;GAGVTLNVLEMTADDLENALK;GAGVTLNVLEM	4/15.2	IPQTVLWR;WLPQNDLLGHPK;GAGVTLNVLEMTADDLENALK;GAGVTLNVLEM	4/14.3	AMEIAEALGR;WLPQNDLLGHPK;GAGVTLNVLEMTADDLENALK;GAGVTLNVLEM	4/15.2	#
IPI00563981	Cytochrome P450, family 2, subfamily d, polypeptide 4	57455	6.35	2	-0.0505952	metabolism	membrane	NLTDAFLAEVEK;ALCNVIASLIFAR	2/5.7	0		NLTDAFLAEVEK;ALCNVIASLIFAR	2/5.7	#
IPI00564294	34 kDa protein	34003	9.26		-0.156291	transporter	mitochondrion	DFLAGGVAAANSK;YFPTQALNFAFK	2/6.4	TAVAPIER;DFLAGGVAAANSK;YFPTQALNFAFK	3/8.9	DFLAGGVAAANSK;YFPTQALNFAFK	2/6.4	#
IPI00564348	Cyclin T2 (Predicted)	73264	8.78		0.0668712	cyclin	membrane	LQVAGEITTGPR;VSALNVLQDLGLFGLYK	2/4.0	0		LQVAGEITTGPR;VSALNVLQDLGLFGLYK	2/4.0	#
IPI00564409	Myosin regulatory light chain RLC-A	19883	4.58		-0.793023	structura	cytoskeleton	0		GNFNYIEFTR;FTDEEVDELYR	2/12.2	GNFNYIEFTR;FTDEEVDELYR	2/12.2	#
IPI00565267	Dimethylaniline monooxygenase [N-oxide-forming] 3	60606	8.43		-0.125047	binding	membrane	YIQFETLVTR;ILCGTVSIKPNVK;LQEYITSFATEK;EPVFNDELPAR;ASIYQSVFTNSSK;KEPVFNDELPAR	6/13.4	NNEVTLYK;YIQFETLVTR;ILCGTVSIKPNVK;LQEYITSFATEK;EPVFNDELPAR;ASIYQSVFTNSSK;KEPVFNDELPAR	7/14.9	YIQFETLVTR;ILCGTVSIKPNVK;LQEYITSFATEK;EPVFNDELPAR;ASIYQSVFTNSSK;WAAQVIR;KEPVFNDELPAR	7/14.7	#
IPI00565507	32 kDa protein	28047	9.61		0.0199313	transporter	mitochondrion	DFLAGGVAAAISK	1/4.5	DFLAGGVAAAISK	1/4.5	0		#
IPI00566093	Lanosterol synthase	84683	6.2		-0.310884	enzyme activity	membrane	LYNAVAVLLSMR;ILGIGPDDPDLVR	2/3.4	LYNAVAVLLSMR;ILGIGPDDPDLVR	2/3.4	LYNAVAVLLSMR;ILGIGPDDPDLVR	2/3.4	#
IPI00566279	ATP-binding cassette, sub-family g (white), member 3	74574	6.41		0.0231003	unknown	membrane	SLLLDVLAAR	1/3.3	0		SLLLDVLAAR	1/3.3	#
IPI00566850	32 kDa protein	32497	7.35		-0.286532	ion channel	membrane	LTLSALLDGK;VTQSNFAVGYK	2/7.5	0		LTLSALLDGK;VTQSNFAVGYK	2/7.5	#
IPI00566985	Mitochondrial inner membrane protein	82654	5.53		-0.443441	unknown	membrane	EIAGATPYITAAEEK;ELDSITPDITPGWK	2/4.1	QTITAQNAAVQAVK;EIAGATPYITAAEEK;ELDSITPDITPGWK	3/6.1	EIAGATPYITAAEEK;ELDSITPDITPGWK	2/4.1	#
IPI00567177	Glyceraldehyde-3-phosphate dehydrogenase	36045	7.45		-0.0846847	binding	mitochondrion	VPTPNVSVVDLTCR	1/4.2	VPTPNVSVVDLTCR	1/4.2	VPTPNVSVVDLTCR	1/4.2	#
IPI00567316	60 kDa protein	60262	5.47		-0.0842478	binding	cytoplasm	ALMLQGVDLLADAVAVTMGPK	1/3.7	ALMLQGVDLLADAVAVTMGPK	1/3.7	ALMLQGVDLLADAVAVTMGPK	1/3.7	#
IPI00567379	Adipocyte plasma membrane-associated protein	46361	5.86		-0.200484	enzyme activity	membrane	LLLSSETPIEGK;LENGEIETIAR;ANPGFSMLDFLSDKPFIK;LFENQLNGPESIVNIGDVLFTGTADGR	4/18.1	LLLSSETPIEGK;LFSQETVM;LENGEIETIAR;ANPGFSMLDFLSDKPFIK;LFENQLNGPESIVNIGDVLFTGTADGR	5/20.2	0		#
IPI00568360	Similar to solute carrier family 25, member 5	29168	9.51		0.137023	transporter	membrane	DFLAGGVAAAISK;YFPTQALNFAFK	2/9.5	0		0		#
IPI00569825	35 kDa protein	34876	9.41		0.0124204	unknown	unknown	0		GNLANVIR;TAVAPIER;EQGVLSFWR;AAYFGIYDTAK;DFLAGGVAAANSK;YFPTQALNFAFK	6/21.5	0		#
IPI00650116	Glutathione S-transferase	25657	8.88		-0.272523	enzyme activity	cytoplasm	FLQPGSQR;AILNYIATK;LIQSPEDLEK;SHGQDYLVGNR;YDLYGK	5/19.8	ISSLPNVK;AILNYIATK;LIQSPEDLEK;SHGQDYLVGNR;YDLYGK	5/19.8	ISSLPNVK;AILNYIATK;LIQSPEDLEK;SHGQDYLVGNR;YDLYGK	5/19.8	#
IPI00654464	Methyltransferase like 7A	28694	8.79		0.145902	enzyme activity	unknown	VTCIDPNPNFEK;ELFSNLQEFAGPSGK	2/11.1	0		VTCIDPNPNFEK;ELFSNLQEFAGPSGK	2/11.1	#
IPI00655259	Tubulin beta-2B chain	50274	4.74		-0.405843	structura	cytoskeleton	0		LAVNMVPFPR	1/2.2	LAVNMVPFPR	1/2.2	#
IPI00655289	Hyou1 protein	111379	5.09		-0.569339	binding	Nucleus	LPATEKPVLLSK;DAVIYPILVEFTR;VAIVKPGVPMEIVLNK;NINADEAAAMGAVYQAAALSK;VLQLINDNTATALSYGVFR;LIPEMDQIFTDVEMTTLEK;LFNEQR;EVEEEPGLR;TLGGLEMELR;FLGDSAAGM;QADNPHVALYR;LSATSTWLEDEGFGATTVMLK;TPVTVTLK;LEDLTLR;LCQGLFFR;SLAEDFAEQPIK;AANSLEAFIFETQDK;VESVFETLVEDSPEEESTLTK;TVLSANADHMAQIEGLMDDVDFK	19/26.0	EAGTQPQLQIR;LPATEKPVLLSK;DAVIYPILVEFTR;VAIVKPGVPMEIVLNK;NINADEAAAMGAVYQAAALSK;VLQLINDNTATALSYGVFR;LIPEMDQIFTDVEMTTLEK;LFNEQR;EVEEEPGLR;TLGGLEMELR;QADNPHVALYR;LSATSTWLEDEGFGATTVMLK;LEDLTLR;EVQYLLNK;LCQGLFFR;SLAEDFAEQPIK;AANSLEAFIFETQDK;VESVFETLVEDSPEEESTLTK;TVLSANADHMAQIEGLMDDVDFK	19/26.2	DAVIYPILVEFTR;VAIVKPGVPMEIVLNK;NINADEAAAMGAVYQAAALSK;VLQLINDNTATALSYGVFR;LIPEMDQIFTDVEMTTLEK;LFNEQR;EVEEEPGLR;TLGGLEMELR;FLGDSAAGM;QADNPHVALYR;LSATSTWLEDEGFGATTVMLK;TPVTVTLK;LEDLTLR;EVQYLLNK;LCQGLFFR;SLAEDFAEQPIK;AANSLEAFIFETQDK;VESVFETLVEDSPEEESTLTK;TVLSANADHMAQIEGLMDDVDFK	19/25.6	#
IPI00655323	Transmembrane protein 33 isoform 2	28307	9.72	1	0.397967	unknown	membrane	0		ALLANALTSALR;LSTNQQNILK	2/8.9	ALLANALTSALR;LSTNQQNILK	2/8.9	#
IPI00679202	Serotransferrin	78906	7.04		0.351719	transporter	membrane	0		0		HTTIFEVLPQK;SKDFQLFGSPLGK;TAGWNIPMGLLFSR;LPEGTTYEEYLGAEYLQAVGNIR;LYLGHSYVTAIR;SAGWIIPIGLLFCNLPEPR	6/13.2	#
IPI00679256	Liver carboxylesterase 4	62668	6.19		-0.164171	enzyme activity	endoplasmic reticulum	AEEVAFWTQLLAK;MAITLLEK;AISESGVVFLPGLLTK;FASLYGIPEDIIPVAIEK;FAPPQPAEPWSFVK	5/12.3	NFNTVPYIVGINK;AEEVAFWTQLLAK;AISESGVVFLPGLLTK;FASLYGIPEDIIPVAIEK;FWANFAR;FAPPQPAEPWSFVK	6/14.4	0		#
IPI00734731	NADH dehydrogenase subunit 5	68971	9.34	15	0.617077	transporter	membrane	0		0		STSITQTQLSK;LSLNLLDLIWLEK;LSSFSTSLGYYPPIMHR	3/6.7	#
IPI00734778	NADH dehydrogenase subunit 4	51919	9.45	13	0.808279	metabolism	membrane	0		ELTLMALHIIPLMLLTINPK	1/4.4	ELTLMALHIIPLMLLTINPK	1/4.4	#
IPI00742454	UDP-glucuronosyltransferase 1A5	60524	8.89		0.0689266	enzyme activity	unknown	TVINNKSYK;IPQTVLWR;WLPQNDLLGHPK;GAGVTLNVLEMTADDLENALK;GAGVTLNVLEM;VVFETGNYVK	6/13.4	AMEIAEALGR;TVINNKSYK;IPQTVLWR;WLPQNDLLGHPK;GAGVTLNVLEMTADDLENALK;GAGVTLNVLEM;VVFETGNYVK	7/15.3	AMEIAEALGR;IPQTVLWR;WLPQNDLLGHPK;GAGVTLNVLEMTADDLENALK;GAGVTLNVLEM;VVFETGNYVK	6/13.6	#
IPI00760114	3-oxo-5-alpha-steroid 4-dehydrogenase 1	29989	9.01	3	0.332157	enzyme activity	membrane	KILIPFVL;TLVFPVLIR;YSPQWPGIR;FEDYPK	4/12.5	ILIPFVL;TLVFPVLIR;YSPQWPGIR;FEDYPK	4/12.2	KILIPFVL;TLVFPVLIR;YSPQWPGIR;FEDYPK	4/12.5	#
IPI00760117	Catechol O-methyltransferase	29806	4.97	1	-0.240724	enzyme activity	plasma membrane	0		AIYQGPSSPDKS;GQIMDAVIR;YLPDTLLLEK;VTILNGASQDLIPQLK;LLTMEMNPDYAAITQQMLNFAGLQDK;GQIM;EWAM	7/36.7	0		#
IPI00760118	Corticosteroid 11-beta-dehydrogenase isozyme 1	32091	8.67	1	0.170992	enzyme activity	membrane	MGAHVVLTAR;ETSGIILSQAAPK;IMEFLSLR;FALDGFFSTIR;MTQPLIASYSASK;SSWTPLLLGNPGR	6/26.0	DLFVSN;ETSGIILSQAAPK;IMEFLSLR;FALDGFFSTIR;MTQPLIASYSASK;SSWTPLLLGNPGR	6/24.4	0		#
IPI00760146	NADH-cytochrome b reductase 3	35071	8.55		-0.160261	enzyme activity	plasma membrane	SSPAITLENPDIK;GPNGLLVYQGK;LIDKEIISHDTR;DILLRPELEELR;SVGMIAGGTGITPMLQVIR;SSPAITLENPDIKYPLR;APDAWDYSQGFVNEEMIR;VVLSPVWFVYSLFM;FALPSPQHILGLPIGQHIYLSTR	9/45.3	GPNGLLVYQGK;LIDKEIISHDTR;DILLRPELEELR;SVGMIAGGTGITPMLQVIR;SSPAITLENPDIKYPLR;APDAWDYSQGFVNEEMIR;VVLSPVWFVYSLFM;FALPSPQHILGLPIGQHIYLSTR	8/41.0	SSPAITLENPDIK;LIDKEIISHDTR;DILLRPELEELR;SVGMIAGGTGITPMLQVIR;SSPAITLENPDIKYPLR;APDAWDYSQGFVNEEMIR;VVLSPVWFVYSLFM;FALPSPQHILGLPIGQHIYLSTR	8/41.7	#
IPI00760152	NADH-cytochrome b5 reductase 3	34381	8.23		-0.321583	binding	membrane	SSPAITLENPDIK;LIDKEIISHDTR;DILLRPELEELR;SVGMIAGGTGITPMLQVIR;SSPAITLENPDIKYPLR;APDAWDYSQGFVNEEMIR	6/32.7	GPNGLLVYQGK;SSPAITLENPDIK;DILLRPELEELR;SVGMIAGGTGITPMLQVIR;SSPAITLENPDIKYPLR;APDAWDYSQGFVNEEMIR	6/32.4	SSPAITLENPDIK;LIDKEIISHDTR;DILLRPELEELR;SVGMIAGGTGITPMLQVIR;SSPAITLENPDIKYPLR;APDAWDYSQGFVNEEMIR	6/32.7	#
IPI00762951	Similar to atp-binding cassette, sub-family a (abc1), member 6	185449	8.11		0.126982	binding	unknown	LVYTLPLEK;FPEFFSDLDK;ILLLDEPTAGLDPFSR;TDLYFLSPGQLPQGLR;AAPLFFLNPVSCFR;SSLLNILNGLSVPTSGLATVYNK	6/5.4	0		FPEFFSDLDK;ILLLDEPTAGLDPFSR;TDLYFLSPGQLPQGLR;NLSEM;AAPLFFLNPVSCFR;SSLLNILNGLSVPTSGLATVYNK	6/5.2	#
IPI00763231	Cytochrome P450 2B1	42443	6.87		-0.1242	enzyme activity	unknown	0		EALVGQAEDFSGR;NLQEILDYIGHIVEK;DFIDTYLLR;GGLLNSFMQLR;GTIAVIEPIFK	5/11.8	NLQEILDYIGHIVEK;ATLDPSAPR;DFIDTYLLR;GGLLNSFMQLR;GTIAVIEPIFK	5/11.0	#
IPI00764690	Mitochondrial carrier homolog 2 (C. elegans)	35075	8.42	1	0.248875	transporter	membrane	0		0		GLFTGLTPR;LCSGVLGTVVHGK;EEGIVGFFAGLIPR;VLIQVGYEPLPPTIGR;GNSLFFR;SM;EYPSSFDR;SAATLITHPFHVITLR;QVYQLPGLFCYAQHIASIDGK	9/35.0	#
IPI00764736	Similar to 60s ribosomal protein L7A	29975	10.51		-0.426692	unknown	ribosome	NFGIGQDIQPK;AGVNTVTTLVENK	2/9.0	0		VAPAPAVVK;NFGIGQDIQPK;AGVNTVTTLVENK	3/12.4	#
IPI00764841	Similar to solute carrier family 25 (mitochondrial carrier; adeninenucleotide translocator), member 31	35231	9.66		0.00448718	transporter	mitochondrion	TAVAPIER;YFPTQALNFAFK	2/6.2	TAVAPIER;YFPTQALNFAFK	2/6.2	TAVAPIER;YFPTQALNFAFK	2/6.2	#
IPI00764927	Similar to carboxylesterase 1 isoform c precursor	62664	5.03		-0.178291	enzyme activity	cytoplasm	NFNTVPYIVGINK	1/2.2	NFNTVPYIVGINK	1/2.2	NFNTVPYIVGINK	1/2.2	#
IPI00765011	Similar to actin, cytoplasmic 2	59163	5.59		-0.16194	structura	cytoskeleton	0		0		AGFAGDDAPR;GYSFTTTAER;EITALAPSTMK;EITALAPSTM;DSYVGDEAQSK;DSYVGDEAQSKR;SYELPDGQVITIGNER;VAPEEHPVLLTEAPLNPK;QEYDESGPSIVHR	9/20.7	#
IPI00765221	Similar to ribosomal protein S13	17212	10.57		-0.477419	synthesis	ribosome	GLTPSQIGVILR;KGLTPSQIGVILR	2/16.1	GLTPSQIGVILR;KGLTPSQIGVILR	2/16.1	GLTPSQIGVILR;KGLTPSQIGVILR	2/16.1	#
IPI00765351	Similar to myosin-11 (myosin heavy chain, smooth muscle isoform)(smmhc) isoform 2	224252	5.39		-0.82519	unknown	unknown	NTDQASMPDNTAAQK;QLLQANPILEAFGNAK;TQLEELEDELQATEDAK	3/2.4	NTDQASMPDNTAAQK;QLLQANPILEAFGNAK;KEEELQAALAR;TQLEELEDELQATEDAK	4/3.0	QLLQANPILEAFGNAK;EEELQAALAR;TQLEELEDELQATEDAK	3/2.2	#
IPI00765366	Tubulin, beta 4	50010	4.74		-0.321396	structura	cytoskeleton	LAVNMVPFPR	1/2.3	LAVNMVPFPR	1/2.3	0		#
IPI00766121	Tmem86b protein	25482	8.07	6	0.834335	enzyme activity	membrane	LVTMSTYYAAQLLLTLSALR	1/8.6	LVTMSTYYAAQLLLTLSALR	1/8.6	LVTMSTYYAAQLLLTLSALR	1/8.6	#
IPI00766280	Similar to signal peptidase complex SUBUNIT 3 HOMOLOG.	21388	8.65	1	0.133862	signaling	membrane	NVEDFTGPR	1/4.8	NVEDFTGPR	1/4.8	NVEDFTGPR	1/4.8	#
IPI00766458	Transmembrane protein 85	20274	8.83		0.102732	unknown	mitochondrion	WAIELSGPGGGSR;GSGQGDSLYPVGYLDK	2/15.8	0		0		#
IPI00766577	Similar to signal peptidase complex SUBUNIT 3 HOMOLOG.	21388	8.72	1	0.0270073	signaling	membrane	NVEDFTGPR	1/6.6	NVEDFTGPR	1/6.6	NVEDFTGPR	1/6.6	#
IPI00766578	Similar to udp-glucuronosyltransferase 2b2 precursor	29612	6.82		0.1268	signaling	unknown	IILDELVQR;DELQNHFIK;LLDVWTYELPR;FILPPSYVPVILSGLAGK	4/18.8	MTFIDR;IILDELVQR;DELQNHFIK;LLDVWTYELPR;FILPPSYVPVILSGLAGK	5/21.2	DELQNHFIK;LLDVWTYELPR;FILPPSYVPVILSGLAGK	3/15.2	#
IPI00767473	similar to ATP synthase, H+ transporting, mitochondrial F0 complex, subunit f, isoform 2	24338	9.38	2	-0.498565	transporter	mitochondrion	0		DFTPSGIAGAFR;ELPSWILMR	2/10.0	DFTPSGIAGAFR;ELPSWILMR	2/10.0	#
IPI00767553	Similar to short-chain dehydrogenase/reductase 9	33815	9.43		0.253156	unknown	unknown	LWPVLEPDEVAR;IQNIQFEAIVGHR	2/8.3	LTAYEFAK;LWPVLEPDEVAR;IQNIQFEAIVGHR	3/11.0	LVLWDISK;LWPVLEPDEVAR;IQNIQFEAIVGHR	3/11.0	#
IPI00767698	Rab6b, member ras oncogene family	23561	5.21		-0.384615	binding	microsome	0		LQLWDTAGQER	1/6.3	LQLWDTAGQER	1/6.3	#
IPI00768369	Similar to 40s ribosomal protein S19	13082	11.03		-0.859649	unknown	ribosome	IAGQVAAANK	1/8.8	IAGQVAAANK	1/8.8	0		#
IPI00768895	Similar to epoxide hydrolase 1	36631	6.58		-0.388291	enzyme activity	unknown	GGHFAAFEEPK;QVEILNQYPHFK;FLGYTEKDIELLYPYK;VFVPTGFSAFPSELLHAPEK;DKEETLPLGDGWWGPGSKPSAK	5/25.6	LLAQDIR;EDESIRPFK;GGHFAAFEEPK;QVEILNQYPHFK;FLGYTEKDIELLYPYK;VFVPTGFSAFPSELLHAPEK;DKEETLPLGDGWWGPGSKPSAK	7/30.7	VVSYWR;EDESIRPFK;GGHFAAFEEPK;QVEILNQYPHFK;FLGYTEKDIELLYPYK;VFVPTGFSAFPSELLHAPEK;DKEETLPLGDGWWGPGSKPSAK	7/30.4	#
IPI00769046	Similar to ribosomal protein L19	6870	9.56		-1.30862	unknown	ribosome	0		0		LLADQAEAR	1/15.5	#
IPI00769119	Similar to udp-glucuronosyltransferase 2b5 precursor	49897	6.5		-0.00821918	signaling	unknown	GAAVTLNIR;AEMWLIR;IPATLGPNTR;LVDAWTYELQR;WLPQNDLLGHPK;ANAVAWALAQIPQK;FILPPSYVPVILSGLGGQMTFIDR;TILDELVQR;GHEVTVLKPSAYYVLDPK;NWDPFYTEILGRPTTLAETMGK	10/31.1	SDLFNALK;GAAVTLNIR;AEMWLIR;IPATLGPNTR;LVDAWTYELQR;WLPQNDLLGHPK;ANAVAWALAQIPQK;FILPPSYVPVILSGLGGQMTFIDR;TILDELVQR;GHEVTVLKPSAYYVLDPK;NWDPFYTEILGRPTTLAETMGK	11/32.9	AEMWLIR;IPATLGPNTR;LVDAWTYELQR;WLPQNDLLGHPK;ANAVAWALAQIPQK;FILPPSYVPVILSGLGGQMTFIDR;TILDELVQR;GHEVTVLKPSAYYVLDPK;NWDPFYTEILGRPTTLAETMGK	9/29.0	#
IPI00769218	Similar to glyceraldehyde-3-phosphate dehydrogenase	36045	8.42		-0.122523	unknown	cytoplasm	0		VPTPNVSVVDLTCR	1/4.2	0		#
IPI00776428	34 kDa protein	33582	10.69		-0.775251	unknown	unknown	SSITPGTVLIILTGR	1/6.8	0		SSITPGTVLIILTGR	1/6.8	#
IPI00776455	Long-chain-fatty-acid--CoA ligase 6	79156	6.48	1	-0.124654	enzyme activity	plasma membrane	ALRPTIFPVVPR;IENIYIR	2/2.6	0		0		#
IPI00776485	42 kDa Protein	42599	6.97		-0.15	unknown	unknown	NITQSLTSFSK;SDYFMPFSAGK;EALIDHGEEFAER;MPYTDAM;LPPGPIPLPIIGNIFQLNVK;GKLPPGPIPLPIIGNIFQLNVK	6/18.5	FTLTTLR;NITQSLTSFSK;SDYFMPFSAGK;SDYFM;EALIDHGEEFAER;LPPGPIPLPIIGNIFQLNVK;GKLPPGPIPLPIIGNIFQLNVK	7/21.8	0		#
IPI00776883	Glutathione transferase A3 subunit	13320	9.59		-0.330435	unknown	cytoplasm	0		AILNYIATK	1/6.3	AILNYIATK	1/6.3	#
IPI00776957	33 kDa protein	34876	9.08		-0.0166102	transporter	mitochondrion	EQGVLSFWR;AAYFGIYDTAK;DFLAGGVAAANSK;YFPTQALNFAFK	4/15.7	GNLANVIR;TAVAPIER;EQGVLSFWR;AAYFGIYDTAK;DFLAGGVAAANSK;YFPTQALNFAFK	6/21.3	TAVAPIER;EQGVLSFWR;AAYFGIYDTAK;DFLAGGVAAANSK;YFPTQALNFAFK	5/18.5	#
IPI00777004	24 kDa protein	24215	10.17		-0.0940639	enzyme activity	mitochondrion	LDDLINWAR	1/4.0	LDDLINWAR	1/4.0	LDDLINWAR	1/4.0	#
IPI00777229	81 kDa protein	88774	5.85		-0.429328	unknown	unknown	LNWATYLASTENIIVASFDGR;VLEDNSALDK	2/8.6	MLQDVQMPSK;LNWATYLASTENIIVASFDGR	2/7.4	MLQDVQMPSK;LNWATYLASTENIIVASFDGR;VLEDNSALDK	3/10.9	#
IPI00778267	11 kDa protein	13550	7.48		-1.21209	unknown	unknown	0		0		ALDLSMR	1/6.3	#
IPI00778291	72 kDa protein	75780	9.04	1	-0.16901	unknown	unknown	0		0		LAGFTAR;ITELMQVLK;GYLDNVQLGHILER;GIEGAQASPLIPGAGEIINADNIIK;IANPDQLLTQDVEK;EGGWDSVQDWMDVLSGGEK;DQVIYPDGK	7/21.2	#
IPI00778329	Ribosomal protein L15	24245	11.57		-0.912745	structura	ribosome	YIQELWR;SLQSVAEER	2/7.8	0		YIQELWR;SLQSVAEER	2/7.8	#
IPI00778443	Cytochrome P450 2C70	56989	8.19		-0.0932515	transporter	membrane	ASLNLSNPQDFIDYFLIK	1/3.7	ASLNLSNPQDFIDYFLIK	1/3.7	ASLNLSNPQDFIDYFLIK	1/3.7	#
IPI00778515	25 kDa protein	21699	4.36		-0.313122	binding	unknown	0		FYGPEGPYGVFAGR;GLATFCLDK;KFYGPEGPYGVFAGR;GDQPGASGDNDDDEPPPLPR	4/26.1	YDGVQDPR;GLATFCLDK;KFYGPEGPYGVFAGR;GDQPGASGDNDDDEPPPLPR	4/23.4	#
IPI00779353	Ribosomal protein L11	20468	9.82		-0.42994	structura	ribosome	YDGIILPGK;VLEQLTGQTPVFSK	2/13.8	AEEILEK;YDGIILPGK;VLEQLTGQTPVFSK	3/18.0	AEEILEK;YDGIILPGK;VLEQLTGQTPVFSK	3/18.0	#
IPI00779445	40 kDa protein	45835	6.57		-0.183714	enzyme activity	unknown	TPTPGSLELAQK	1/4.5	TPTPGSLELAQK	1/4.5	TPTPGSLELAQK	1/4.5	#
IPI00779940	37 kDa protein	37517	7.34		-0.319688	unknown	unknown	SPVLLDDPVLCAIAK	1/6.1	SPVLLDDPVLCAIAK	1/6.1	SPVLLDDPVLCAIAK	1/6.1	#
IPI00779955	Lysosomal membrane glycoprotein 2	45571	7.98		0.0608273	unknown	membrane	TFQINTFNLK;GILTVIIPVGSQLPLGVIFK	2/7.3	TFQINTFNLK;GILTVIIPVGSQLPLGVIFK	2/7.3	TFQINTFNLK;GILTVIIPVGSQLPLGVIFK	2/7.3	#
IPI00780052	23 kDa protein	23399	6.1		-0.327014	signaling	unknown	0		GAAGALLVYDITR;TASNVEEAFINTAK	2/8.6	0		#
IPI00780080	24 kDa protein	24609	7.43	1	0.739623	unknown	membrane	0		LTGDLSHLAAIVILLLK	1/4.7	LTGDLSHLAAIVILLLK	1/4.7	#
IPI00780106	30 kDa protein	30392	10.62		-0.651128	unknown	unknown	0		AGVNTVTTLVENK;LKVPPAINQFTQALDR	2/9.3	AGVNTVTTLVENK;LKVPPAINQFTQALDR	2/9.3	#
IPI00780472	11 kDa protein	10503	9.72		0.501356	unknown	unknown	0		0		ELPSWILMR;DFTPSGIAGAFR;ELPSWILM	3/8.8	#
IPI00780674	UDP-glucuronosyltransferase 1-7	60216	8.59	1	0.00112994	signaling	membrane	WLPQNDLLGHPK;GAGVTLNVLEMTADDLENALK	2/6.2	WLPQNDLLGHPK;GAGVTLNVLEMTADDLENALK	2/6.2	AMEIAEALGR;WLPQNDLLGHPK;GAGVTLNVLEMTADDLENALK	3/8.1	#
IPI00780745	Similar to ribosomal protein S23	15969	10.37		-0.43986	synthesis	ribosome	VANVSLLALYK	1/7.7	0		0		#
IPI00781482	81 kDa protein	88774	5.66		-0.398438	unknown	unknown	0		MLQDVQMPSK;LNWATYLASTENIIVASFDGR;VLEDNSALDK;GPGLPLYTLHR;FRPAEPHFTSDGSSFYK	5/17.4	LNWATYLASTENIIVASFDGR;TYTLADYLK;VLEDNSALDK;GPGLPLYTLHR;FRPAEPHFTSDGSSFYK	5/13.9	#
IPI00781771	59 kDa protein	62162	6.06		-0.171483	unknown	unknown	GNWGYLDQVAALR	1/6.3	GNWGYLDQVAALR	1/6.3	GNWGYLDQVAALR	1/6.3	#
IPI00781855	52 kDa protein	51972	6.33		0.223937	metabolism	cytoplasm	0		0		LQEYNIPGVIQSLVGWK	1/4.0	#
IPI00782122	73 kDa protein	88774	5.78		-0.476887	enzyme activity	unknown	MLQDVQMPSK;LNWATYLASTENIIVASFDGR	2/10.4	MLQDVQMPSK;LNWATYLASTENIIVASFDGR	2/10.4	LNWATYLASTENIIVASFDGR	1/7.6	#
IPI00782312	40 kDa protein	40503	5.76		-0.141322	binding	unknown	FVIGGPQGDAGVTGR	1/7.1	FVIGGPQGDAGVTGR	1/7.1	0		#
IPI00782508	57 kDa protein	57495	6.55		-0.0438247	unknown	unknown	0		NLTDAFLAEVEK;ALCNVIASLIFAR	2/8.2	NLTDAFLAEVEK;ALCNVIASLIFAR	2/8.2	#
IPI00782582	71 kDa protein	75780	9.15		0.28657	unknown	unknown	ITELMQVLK;IANPDQLLTQDVEK;GYLDNVQLGHILER;EGGWDSVQDWMDVLSGGEK	4/20.6	0		0		#
IPI00782735	83 kDa protein	84009	5.53	1	0.0709333	unknown	unknown	TSATWFALSR;LNIPVNQVNPR	2/8.8	0		TSATWFALSR;LNIPVNQVNPR	2/8.8	#
IPI00785550	Cyp2b1 protein	42443	7.15		-0.0997963	enzyme activity	cytoplasm	NLQEILDYIGHIVEK;ATLDPSAPR;DFIDTYLLR;GGLLNSFMQLR;GTIAVIEPIFK;ICLGEGIAR;FSDLVPIGVPHR	7/15.5	EALVGQAEDFSGR;NLQEILDYIGHIVEK;ATLDPSAPR;GGLLNSFMQLR;GTIAVIEPIFK;ICLGEGIAR;FSDLVPIGVPHR	7/16.3	EALVGQAEDFSGR;ATLDPSAPR;DFIDTYLLR;GGLLNSFMQLR;GTIAVIEPIFK;ICLGEGIAR;FSDLVPIGVPHR	7/15.1	#
IPI00785564	Succinate dehydrogenase [ubiquinone] iron-sulfur subunit, mitochondrial	32607	8.96		-0.369504	transporter	mitochondrion	RIDTDLGK;LQDPFSLYR;CGPMVLDALIK;QQYLQSIEDR;YLGPAVLMQAYR;DLVPDLSNFYAQYK	6/22.7	DEFTEER;LQDPFSLYR;CGPMVLDALIK;QQYLQSIEDR;YLGPAVLMQAYR;DLVPDLSNFYAQYK	6/22.3	DEFTEER;LQDPFSLYR;CGPMVLDALIK;QQYLQSIEDR;YLGPAVLMQAYR;DLVPDLSNFYAQYK	6/22.3	#
IPI00831745	Anxa6 protein	76106	5.33		-0.424666	transporter	unknown	SEISGDLAR;SEIDLLNIR;GIGTDEATIIDIITQR;GFGSDKESILELITSR;AANDFNPDADAK	5/9.2	SEIDLLNIR;GIGTDEATIIDIITQR;GFGSDKESILELITSR;NKPLFFADK;AANDFNPDADAK	5/9.2	SEIDLLNIR;GIGTDEATIIDIITQR;GFGSDKESILELITSR;NKPLFFADK;AANDFNPDADAK	5/9.2	#
IPI00844829	Cytochrome P450, family 2, subfamily c, polypeptide 23	57024	8.75		-0.14251	transporter	membrane	TFLNLMDLLNK;LPPGPTPLPIIGNLLQLNLK;EALLQQGDEFLGR;YITLLPSSLPHAVVQDTK;FGLLLLMK;GPLPIIEDTHK;LPYTDAVLHEIQR;GTTVLPMLSSVMLDQK;GRLPPGPTPLPIIGNLLQLNLK	9/26.7	LPPGPTPLPIIGNLLQLNLK;DIPASLSK;EALLQQGDEFLGR;YITLLPSSLPHAVVQDTK;LCLVPR;FSLMTLR;FGLLLLMK;GPLPIIEDTHK;LPYTDAVLHEIQR;GTTVLPMLSSVMLDQK;GRLPPGPTPLPIIGNLLQLNLK	11/28.7	LPPGPTPLPIIGNLLQLNLK;DIPASLSK;EALLQQGDEFLGR;YITLLPSSLPHAVVQDTK;LCLVPR;FSLMTLR;FGLLLLMK;GPLPIIEDTHK;LPYTDAVLHEIQR;GTTVLPMLSSVMLDQK;GRLPPGPTPLPIIGNLLQLNLK	11/28.7	#
IPI00845879	Cytochrome p450, family 4, subfamily a, polypeptide 10	51295	9.19		-0.190177	transporter	unknown	0		DQLQNAGELEK;ELSTSVTFPDGR	2/4.5	DQLQNAGELEK;ELSTSVTFPDGR	2/4.5	#
IPI00855227	Solute carrier family 25 member 42	35134	9.86	1	0.0742138	transporter	membrane	0		QVLSSLLSGALAGALAK;LLAGALAGTTAASLTYPLDLVR	2/12.3	0		#
IPI00869708	Mannose receptor, c type 1	168717	6.37		-0.487833	receptor signaling	unknown	0		GNLVSIENAK;SPWHEAEK;TGDPSGER;TSLLASILDPYSNAFAWMK	4/3.1	0		#
IPI00869709	Atpase, class vi, type 11a	137405	6.09		-0.0599832	binding	membrane	GADSSIFPR	1/0.8	0		GADSSIFPR	1/0.8	#
IPI00869949	Coiled-coil-helix-coiled-coil-helix domain containing 3 (Predicted), isoform CRA_a	26653	8.55		-1.01322	unknown	unknown	AVANEQLTR;VAEELALEQAK	2/8.8	LSENVIDR;AVANEQLTR;VAEELALEQAK	3/12.3	0		#
IPI00870183	CDGSH iron-sulfur domain-containing protein 1	12260	8.99	1	-0.377778	transporter	membrane	VVHAFDMEDLGDK;HNEETGDNVGPLIIK	2/25.9	AMVNLQIQK;VVHAFDMEDLGDK;HNEETGDNVGPLIIK	3/34.3	0		#
IPI00870234	Glutathione s-transferase M6-LIKE	21781	7.38		-0.490217	enzyme activity	cytoplasm	0		0		ITQSNAILR	1/4.0	#
IPI00876581	Retinol-binding protein 4	23547	5.47		-0.515423	binding	secreted	FSGLWYAIAK;YWGVASFLQR	2/10.0	DPNGLTPETR;FSGLWYAIAK;YWGVASFLQR	3/14.9	DPNGLTPETR;FSGLWYAIAK;YWGVASFLQR	3/14.9	#
IPI00876620	Fructose-bisphosphate aldolase	40049	8.66		-0.267857	enzyme activity	mitochondrion	ETTIQGLDGLSER;ALQASALAAWGGK	2/7.1	LDQGGAPLAGTNK;ETTIQGLDGLSER;ALQASALAAWGGK	3/10.7	LDQGGAPLAGTNK;ALQASALAAWGGK	2/7.1	#
IPI00882405	Dodecenoyl-Coenzyme A delta isomerase (3,2 trans-enoyl-Coenzyme A isomerase)	32348	9.55		-0.15917	enzyme activity	peroxisome	0		EADIQNFTSFISR;ALQLGTLFPPAEALK	2/9.7	EADIQNFTSFISR;ALQLGTLFPPAEALK	2/9.7	#
IPI00882453	Solute carrier family 2, facilitated glucose transporter member 2	57590	5.96	11	0.504598	transporter	plasma membrane	0		0		SFDEIAAEFR;HVLGVPLDDR;VSVIQLFTDPNYR;FGPAHALIIAGR	4/8.6	#
IPI00886470	3-hydroxyacyl-CoA dehydrogenase type-2	27343	8.78		0.236782	enzyme activity	mitochondrion	NFLASQVPFPSR;VVTIAPGLFATPLLTTLPDK	2/11.8	GGIVGMTLPIAR;NFLASQVPFPSR;VVTIAPGLFATPLLTTLPDK	3/16.2	0		#
IPI00886474	Ribosomal protein S5, isoform CRA_b	23063	9.73		-0.392647	structura	ribosome	TIAECLADELINAAK;QAVDVSPLR;VNQAIWLLCTGAR;LMTVRIVK	4/22.1	0		QAVDVSPLR;VNQAIWLLCTGAR;LMTVRIVK	3/14.7	#
IPI00896186	Serine/threonine kinase SAD-B	85700	9.38		-0.616967	enzyme activity	cytoplasm	GQTGLVK	1/0.9	GQTGLVK	1/0.9	GQTGLVK	1/0.9	#
IPI00896206	Slc25a42 protein	35134	9.86	1	0.0544025	transporter	membrane	0		QVLSSLLSGALAGALAK;LLAGALAGTTAASLTYPLDLVR	2/12.3	QVLSSLLSGALAGALAK;LLAGALAGTTAASLTYPLDLVR	2/12.3	#
IPI00896224	Actin, cytoplasmic 2	42108	5.23		-0.198933	binding	cytoskeleton	GYSFTTTAER;EITALAPSTMK;DSYVGDEAQSK;SYELPDGQVITIGNER;EITALAPSTM;HQGVMVGMGQK;QEYDESGPSIVHR;VAPEEHPVLLTEAPLNPK	8/26.7	AGFAGDDAPR;GYSFTTTAER;EITALAPSTMK;DSYVGDEAQSK;SYELPDGQVITIGNER;HQGVMVGMGQK;DSYVGDEAQSKR;QEYDESGPSIVHR;VAPEEHPVLLTEAPLNPK	9/29.9	AGFAGDDAPR;EITALAPSTMK;DSYVGDEAQSK;SYELPDGQVITIGNER;EITALAPSTM;HQGVMVGMGQK;DSYVGDEAQSKR;QEYDESGPSIVHR;VAPEEHPVLLTEAPLNPK	9/29.9	#
IPI00911233	TAP binding protein	50298	7.64		-0.062931	binding	cytoplasm	0		VDDPAGMLLAAFR	1/2.8	VDDPAGMLLAAFR	1/2.8	#
IPI00911247	MHC class I molecule	41469	5.1	1	-0.378747	immune	membrane	WASVVVPLGK	1/2.7	WASVVVPLGK	1/2.7	WASVVVPLGK	1/2.7	#
IPI00911301	41 kDa protein	42033	5.99		-0.625479	unknown	unknown	FDSDAENPR	1/5.4	FDSDAENPR	1/5.4	0		#
IPI00914162	Myosin regulatory light chain	19883	4.67		-0.812791	binding	unknown	GNFNYIEFTR;FTDEEVDELYR	2/12.2	0		GNFNYIEFTR;FTDEEVDELYR	2/12.2	#
IPI00914170	Stt3a protein	86332	8.53		0.193227	enzyme activity	unknown	FYSLLDPSYAK;ENDYYTPTGEFR;FESVIHEFDPYFNYR;FGQVYTEAK;FLWMVR;VGQAMASTEEK;DAGAGLLAAAMIAVVPGYISR;ISPWTGR;IIFDDFR;LNPQQFEVLFR	10/14.6	0		FLAEEGFYK;ENDYYTPTGEFR;FESVIHEFDPYFNYR;FGQVYTEAK;FLWMVR;VGQAMASTEEK;DAGAGLLAAAMIAVVPGYISR;ISPWTGR;IIFDDFR;LNPQQFEVLFR	10/14.3	#
IPI00914173	MHC class I alpha chain	42089	5.22	1	-0.532432	immune	membrane	FDSDAENPR	1/2.4	FDSDAENPR	1/2.4	FDSDAENPR	1/2.4	#
IPI00914293	RCG44002, isoform CRA_a	11650	9.63		0.579825	unknown	membrane	LGLSMLSSPHP	1/9.6	LGLSMLSSPHP	1/9.6	LGLSMLSSPHP	1/9.6	#
IPI00923141	Adenylate kinase 2, mitochondrial	26648	6.12		-0.383621	enzyme activity	membrane	AMVASGSELGK;NGFLLDGFPR;LVSDEMVVELIEK	3/14.7	AVLLGPPGAGK;AMVASGSELGK;NGFLLDGFPR;LVSDEMVVELIEK	4/19.4	0		#
Note: Proteins were identified on the basis of two or more peptides whose ions scores exceeded the threshold, P < 0.05, which indicated identification at the 95% confidence level.
If proteins were identified by a single peptide, the spectrum was manually inspected. For a protein to be confirmed, the assignment had to be based on four or more y-or b-series ions (e.g., y4, y5, y6, y7).
MW, molecular weight; pI, isoelectric point; GRAVY, grand average hydropathy value; TMDs, transmembrane domains.
RGS, RapiGest SF; SDC, sodim deoxycholate; SL, sodium laurate.

## Sheet: Sheet2
IPI00187596	0/0	0/0	2/5.5
IPI00187727	0/0	1/4.5	1/4.5
IPI00187747	2/14.7	2/14.1	3/20.7
IPI00187918	1/1.5	1/3.2	2/4.7
IPI00187967	0/0	5/31.2	0/0
IPI00188058	4/26.3	0/0	6/38.2
IPI00188059	0/0	9/26.1	13/30.6
IPI00188330	2/9.4	2/8.5	3/13.7
IPI00188509	2/19.5	2/19.5	2/19.5
IPI00188804	0/0	0/0	3/50.4
IPI00188924	7/23.2	8/26.8	8/27
IPI00188989	30/48.4	34/55.4	37/58.7
IPI00189068	1/2.2	1/2.2	1/2.2
IPI00189069	2/5.2	2/5.2	0/0
IPI00189072	0/0	1/3.1	1/3.1
IPI00189361	0/0	3/7.2	4/9
IPI00189554	4/22.1	0/0	0/0
IPI00189690	2/10.6	0/0	2/10.6
IPI00189751	0/0	2/3.7	0/0
IPI00189759	0/0	0/0	2/10.1
IPI00189813	5/17.2	5/17.5	6/19.9
IPI00189819	0/0	10/30.9	0/0
IPI00190020	0/0	0/0	10/13
IPI00190161	0/0	2/21.7	2/21.7
IPI00190161	1/10.8	1/10.8	1/10.8
IPI00190240	1/10.3	1/10.3	1/10.3
IPI00190402	11/26.1	12/27	0/0
IPI00190557	0/0	13/51.5	14/51.8
IPI00190701	1/4.2	1/4.2	1/4.2
IPI00190790	0/0	0/0	6/52.8
IPI00190974	2/5.8	0/0	2/5.8
IPI00191090	4/19.8	0/0	6/25.5
IPI00191130	2/5.2	0/0	0/0
IPI00191176	0/0	0/0	0/0
IPI00191391	1/1.6	1/1.6	0/0
IPI00191416	13/27.2	15/29.1	16/30
IPI00191728	9/33.2	10/35.3	0/0
IPI00191730	7/35.8	6/30.9	7/35.8
IPI00191737	7/14.6	7/14.8	8/16.4
IPI00191761	1/5.6	1/5.6	1/5.6
IPI00192246	2/16.4	3/21.2	2/11
IPI00192301	0/0	1/7	1/7
IPI00193172	1/2.6	1/2.6	1/2.6
IPI00193233	2/17.8	0/0	3/21.9
IPI00193234	0/0	0/0	7/16.3
IPI00193277	3/10.7	3/10.7	2/8.1
IPI00193374	1/3.9	1/3.9	0/0
IPI00193425	2/8.5	0/0	3/11.4
IPI00193522	0/0	3/14.9	0/0
IPI00193918	2/15.5	2/15.5	2/15.5
IPI00193919	2/3.8	0/0	0/0
IPI00193983	2/1.4	2/1.3	3/2
IPI00194022	0/0	0/0	9/14.9
IPI00194042	1/18.9	1/18.9	1/18.9
IPI00194087	7/23.3	9/27.3	0/0
IPI00194222	0/0	6/37.3	2/13.6
IPI00194766	4/1.3	0/0	0/0
IPI00194828	2/14.8	2/14.8	2/14.8
IPI00195019	0/0	0/0	0/0
IPI00195123	11/72.8	0/0	14/77.9
IPI00195372	0/0	0/0	4/8.4
IPI00195423	6/17.7	9/22.5	9/23.2
IPI00195585	8/34.1	10/41.3	12/44.5
IPI00195615	1/1.9	0/0	1/1.9
IPI00195706	1/6.4	1/6.4	1/6.4
IPI00195772	2/31.3	3/46.3	0/0
IPI00195860	0/0	2/25.3	3/37.3
IPI00195892	1/1.8	0/0	1/1.8
IPI00196107	6/28.1	7/31.3	7/31.3
IPI00196167	2/5	0/0	2/5
IPI00196589	0/0	0/0	1/7.6
IPI00196643	3/6.3	0/0	0/0
IPI00196656	2/3.3	0/0	3/4.5
IPI00196696	21/54.5	22/57.5	20/54.1
IPI00196746	5/14.6	6/16.4	4/13.6
IPI00196748	0/0	0/0	9/25.9
IPI00196749	2/16.5	2/16.5	0/0
IPI00197129	0/0	10/30.2	0/0
IPI00197711	0/0	2/8.7	0/0
IPI00197982	3/11.6	3/11.6	3/11.3
IPI00198200	1/10.9	1/10.9	1/10.9
IPI00198324	4/10.4	0/0	5/9
IPI00198325	0/0	4/10.2	4/10
IPI00198327	3/15.3	0/0	3/14.6
IPI00198467	0/0	5/10.7	6/12.4
IPI00198620	0/0	0/0	3/17.3
IPI00198643	2/9.5	5/25.7	0/0
IPI00198887	0/0	0/0	26/60.1
IPI00198947	5/12.1	0/0	0/0
IPI00199224	1/5.2	1/5.2	1/5.2
IPI00199543	5/24.6	5/22.7	5/24.6
IPI00199588	0/0	1/4.1	1/4.1
IPI00199635	1/2.4	1/2.4	1/2.4
IPI00199636	9/21.3	11/23.7	10/22
IPI00199641	9/16.3	0/0	0/0
IPI00200053	4/36.6	5/41	4/34.2
IPI00200145	1/14	0/0	1/14
IPI00200147	3/16.7	0/0	3/16.4
IPI00200455	0/0	0/0	8/26.1
IPI00200487	1/4.4	1/4.4	1/4.4
IPI00200659	7/13.7	9/17.5	0/0
IPI00201003	0/0	0/0	2/10.9
IPI00201262	0/0	4/4.2	5/4.9
IPI00201307	2/20.7	0/0	4/30.6
IPI00201494	1/3.5	1/3.5	1/3.5
IPI00201500	2/15.9	2/15.9	2/15.9
IPI00201564	0/0	0/0	5/12.8
IPI00201775	0/0	0/0	0/0
IPI00201932	3/19	4/25.3	0/0
IPI00202111	2/43.1	2/43.1	2/43.1
IPI00202168	2/10.4	2/10.4	2/10.4
IPI00202214	2/13.3	2/13.3	2/13.3
IPI00202231	1/5.6	1/5.6	0/0
IPI00202370	0/0	0/0	2/2.7
IPI00202409	1/5.4	1/5.4	1/5.4
IPI00202513	0/0	2/4.3	2/4.3
IPI00202535	2/8.5	0/0	2/8.5
IPI00202580	0/0	5/10.3	0/0
IPI00202584	10/24.4	11/26.4	0/0
IPI00202688	5/10	5/9.6	5/9.8
IPI00202689	1/1.8	1/1.8	1/1.8
IPI00202697	0/0	0/0	1/5.4
IPI00202971	2/10.5	0/0	2/10.5
IPI00203106	0/0	5/10.9	5/10.1
IPI00203317	0/0	3/6.5	3/6.9
IPI00203318	0/0	5/10.8	5/9.9
IPI00203471	0/0	2/4.9	0/0
IPI00203473	0/0	0/0	8/17.5
IPI00203528	0/0	1/3.7	0/0
IPI00204118	6/12.1	6/12.6	6/11.6
IPI00204128	1/8.6	1/8.6	1/8.6
IPI00204316	0/0	2/25.9	0/0
IPI00204359	2/19.3	0/0	2/19.3
IPI00204365	18/34.2	19/35.6	0/0
IPI00204737	0/0	0/0	1/5.2
IPI00204774	0/0	0/0	6/16.6
IPI00205029	0/0	2/4.5	2/4.5
IPI00205155	0/0	2/4.6	0/0
IPI00205157	0/0	2/6.7	2/6.7
IPI00205413	7/22.3	0/0	7/22.3
IPI00205417	0/0	0/0	12/25
IPI00205519	0/0	17/15.9	17/15.8
IPI00205561	2/2.9	0/0	2/2.9
IPI00205749	5/12.3	0/0	0/0
IPI00205806	7/6.5	9/7.8	0/0
IPI00206020	4/20.8	0/0	4/18.2
IPI00206336	2/5.7	0/0	0/0
IPI00206396	4/12.6	4/10.9	5/14.7
IPI00206624	0/0	0/0	27/52.8
IPI00206948	8/16.3	0/0	0/0
IPI00207038	1/2.2	1/2.2	1/2.2
IPI00207065	2/4.5	2/4.5	2/4.5
IPI00207184	2/7.3	2/7.3	0/0
IPI00207355	0/0	2/4.6	3/6.3
IPI00207390	2/5.6	0/0	2/5.6
IPI00207513	1/0.9	1/0.9	1/0.9
IPI00207980	3/23.6	3/22.9	3/22.9
IPI00208111	3/11.8	3/10.5	4/13.6
IPI00208115	7/10.6	0/0	0/0
IPI00208175	2/8.9	2/8.9	2/8.9
IPI00208200	0/0	2/5.2	0/0
IPI00208205	7/17.3	7/17.5	7/16.7
IPI00208207	1/9	1/9	1/9
IPI00208209	0/0	5/20.5	5/20.1
IPI00208281	0/0	2/4	2/4
IPI00208422	0/0	4/6.4	0/0
IPI00208636	1/4	1/4	1/4
IPI00208645	3/11.9	0/0	3/11.9
IPI00209082	1/1.3	1/1.3	1/1.3
IPI00209113	30/20.8	0/0	28/18.4
IPI00209115	7/23.2	9/28.6	8/25.8
IPI00209277	1/2.1	1/2.1	1/2.1
IPI00209291	2/3.5	2/3.5	2/3.5
IPI00209363	0/0	13/45.8	0/0
IPI00209534	0/0	0/0	0/0
IPI00209690	0/0	0/0	21/51
IPI00209750	0/0	1/0.4	1/0.4
IPI00209795	1/1.6	1/1.6	1/1.6
IPI00209908	7/33.9	0/0	7/31.7
IPI00210008	2/10.9	2/10.9	2/10.9
IPI00210116	1/2.1	0/0	0/0
IPI00210125	5/8.5	5/8.6	5/8.5
IPI00210238	1/7.7	1/7.7	0/0
IPI00210280	0/0	4/23.1	4/24.2
IPI00210327	2/9	0/0	2/9
IPI00210431	0/0	0/0	4/10.6
IPI00210435	5/8	0/0	5/7.2
IPI00210444	0/0	0/0	3/5.7
IPI00210524	1/3.1	1/3.1	0/0
IPI00210644	60/54.3	62/55.3	0/0
IPI00210851	0/0	0/0	5/15.1
IPI00210874	6/17.2	7/20.5	6/17.2
IPI00210946	1/5.4	0/0	0/0
IPI00210975	1/2.1	2/4	2/4
IPI00211024	2/2.1	0/0	2/2.1
IPI00211096	5/20.1	6/22.2	5/20.1
IPI00211100	0/0	0/0	1/4.7
IPI00211127	0/0	3/11.4	4/12.9
IPI00211510	4/10.9	6/14.8	5/12.9
IPI00211756	0/0	15/72.8	0/0
IPI00211779	5/22.6	0/0	5/22.6
IPI00212052	0/0	1/5.7	0/0
IPI00212110	9/19.4	10/21.1	10/21.3
IPI00212220	0/0	0/0	17/35
IPI00212622	19/33.9	0/0	20/34.5
IPI00212651	0/0	1/14.7	1/14.7
IPI00212694	1/0.8	1/0.8	1/0.8
IPI00212730	0/0	0/0	2/7.3
IPI00212767	0/0	1/8.1	1/8.1
IPI00212980	2/16.5	2/16.5	2/16.5
IPI00213036	3/2.6	3/2.6	4/3.4
IPI00213231	16/30.7	0/0	15/29
IPI00213324	0/0	0/0	2/5.8
IPI00213401	14/56.5	0/0	15/57.7
IPI00213436	3/36.6	4/52.4	4/50
IPI00213458	5/24.5	5/24.2	5/24.5
IPI00213463	1/1.3	1/1.3	1/1.3
IPI00213538	4/5.7	4/6.3	0/0
IPI00213546	0/0	4/7.3	0/0
IPI00213547	0/0	0/0	8/11.3
IPI00213569	11/27.5	13/31	12/29.2
IPI00213586	7/6.2	0/0	7/5.8
IPI00213618	0/0	0/0	5/6.8
IPI00213644	12/57.9	0/0	12/56.5
IPI00213735	6/32.9	0/0	0/0
IPI00214031	0/0	6/12.4	0/0
IPI00214398	0/0	0/0	1/3
IPI00214436	0/0	1/1.9	1/1.9
IPI00214440	0/0	2/3.6	2/3.6
IPI00214460	0/0	2/4	0/0
IPI00214482	0/0	7/19.3	0/0
IPI00214539	5/11.8	5/12.4	0/0
IPI00214674	2/5.5	0/0	2/5.5
IPI00214787	0/0	1/2.6	1/2.6
IPI00214811	5/3.8	6/4.4	0/0
IPI00215107	1/4.4	0/0	1/4.4
IPI00215184	3/20.8	3/22.4	3/20.8
IPI00215208	2/7	2/7	2/7
IPI00215390	4/8.9	4/8.9	4/7.5
IPI00215564	2/13	2/13	2/13
IPI00215574	0/0	2/9.7	0/0
IPI00230832	0/0	2/25	3/34.2
IPI00230838	0/0	0/0	14/111.2
IPI00230857	2/9.6	3/14.6	3/14.2
IPI00230881	7/3.6	7/3.6	7/3.2
IPI00230884	1/1	1/1	0/0
IPI00230885	0/0	1/1.1	0/0
IPI00230889	0/0	3/26.5	0/0
IPI00230897	2/15.6	0/0	2/15.6
IPI00230912	0/0	3/4.5	5/6.6
IPI00230916	0/0	8/36.5	0/0
IPI00230917	0/0	3/19.7	4/24.5
IPI00230937	0/0	2/14.4	2/14.4
IPI00230939	3/20.4	3/17.8	3/20.4
IPI00230942	0/0	0/0	2/11.9
IPI00231013	0/0	0/0	6/70
IPI00231045	2/4.3	0/0	2/4.3
IPI00231067	3/15.1	3/15.5	4/19
IPI00231150	3/12.4	5/18.6	0/0
IPI00231200	9/18.6	10/19.9	10/19.9
IPI00231202	2/11.5	0/0	3/15.9
IPI00231204	0/0	0/0	7/50
IPI00231253	0/0	0/0	0/0
IPI00231261	5/19.7	0/0	5/18.5
IPI00231264	0/0	1/2.8	0/0
IPI00231267	19/19.9	0/0	0/0
IPI00231271	16/17.5	18/19.6	0/0
IPI00231292	0/0	1/7.3	1/7.3
IPI00231309	13/14.3	15/15.5	0/0
IPI00231315	0/0	6/6.7	6/6.3
IPI00231325	1/2.8	1/2.8	1/2.8
IPI00231341	0/0	0/0	3/12.4
IPI00231352	0/0	1/8.6	1/8.6
IPI00231365	17/62.7	17/62.4	17/62
IPI00231369	7/10.2	0/0	0/0
IPI00231435	0/0	0/0	0/0
IPI00231442	8/12.6	10/15.3	10/15.1
IPI00231445	2/7.8	2/7.8	2/7.8
IPI00231451	45/61.4	46/62.1	46/61.7
IPI00231473	9/25	9/25.8	9/25
IPI00231520	6/5.7	0/0	7/6.7
IPI00231639	1/7.3	0/0	1/7.3
IPI00231643	0/0	0/0	4/29.9
IPI00231659	5/30.1	5/29.7	5/29.2
IPI00231662	0/0	0/0	10/47.5
IPI00231738	2/6.3	0/0	0/0
IPI00231742	14/34.3	0/0	15/36.4
IPI00231743	0/0	9/48.9	9/46.1
IPI00231774	4/11.2	4/9.6	4/11.2
IPI00231864	0/0	1/13.3	0/0
IPI00231882	4/7.1	5/9.6	0/0
IPI00231883	5/10.9	0/0	6/12.1
IPI00231927	3/11.7	3/11.1	0/0
IPI00231941	8/16.9	0/0	0/0
IPI00231959	2/3.4	0/0	2/3.4
IPI00231963	2/16.9	2/16.9	0/0
IPI00231966	0/0	1/6.1	1/6.1
IPI00231978	3/50.7	3/45.1	3/43.7
IPI00232011	0/0	15/26.9	0/0
IPI00285606	0/0	0/0	1/8.9
IPI00286154	4/41	6/52.2	6/50
IPI00324041	0/0	2/2.7	2/2.7
IPI00324377	3/10.5	3/10.5	5/17.1
IPI00324380	2/15.6	0/0	2/15.6
IPI00324443	10/25.8	12/30	11/27
IPI00324633	13/29.4	0/0	14/31.2
IPI00324707	15/49.2	19/56.7	18/53.9
IPI00324741	25/56.2	0/0	0/0
IPI00324893	0/0	0/0	1/7.8
IPI00324912	0/0	12/32	12/29.8
IPI00325281	0/0	1/2.4	1/2.4
IPI00325874	4/10.6	0/0	4/10.4
IPI00326135	0/0	8/16.4	0/0
IPI00326140	8/6.8	8/6.7	7/6.3
IPI00326195	0/0	6/30	0/0
IPI00326305	0/0	12/14.7	12/14.6
IPI00326948	6/10.5	7/12.3	0/0
IPI00326972	12/32.6	0/0	0/0
IPI00327518	0/0	0/0	5/22.3
IPI00327623	2/4.5	0/0	2/4.5
IPI00327626	11/26.4	12/28.3	0/0
IPI00327694	0/0	7/24.1	0/0
IPI00327879	2/6.9	2/6.9	1/4.5
IPI00327991	10/29.8	12/33.2	12/30.8
IPI00331953	2/10.5	0/0	0/0
IPI00331979	0/0	2/4	2/4
IPI00331983	0/0	3/8.8	3/6.9
IPI00332027	3/8.8	2/6.4	0/0
IPI00339118	3/5.4	0/0	3/4.4
IPI00339141	12/13.1	13/14.5	13/14.2
IPI00339148	2/8	3/10.1	0/0
IPI00339167	0/0	0/0	2/6.4
IPI00358005	8/18.4	0/0	9/19.9
IPI00358033	0/0	12/22.8	0/0
IPI00358163	0/0	24/47.3	0/0
IPI00358441	2/6.9	3/10.3	2/6.9
IPI00359103	0/0	2/12.9	3/16.9
IPI00359123	3/5.5	4/6.8	4/6.5
IPI00359900	1/8.1	1/8.1	1/8.1
IPI00359978	1/17.4	0/0	1/17.4
IPI00359981	2/15.3	3/21.5	2/15.3
IPI00360155	1/1.5	1/1.5	1/1.5
IPI00360954	0/0	5/20.7	5/20.7
IPI00361301	1/0.3	0/0	1/0.3
IPI00361476	0/0	0/0	6/12.3
IPI00361512	2/1.5	3/2.3	2/1.5
IPI00361944	0/0	5/14.9	5/13.6
IPI00362101	0/0	1/6.5	1/6.5
IPI00362251	0/0	1/2.7	1/2.7
IPI00362949	6/39.1	7/42.3	0/0
IPI00363182	0/0	6/23.1	0/0
IPI00363395	2/14.7	0/0	3/19.6
IPI00363582	0/0	0/0	0/0
IPI00363696	3/10.7	4/14.7	5/17.3
IPI00363727	0/0	1/8	1/8
IPI00364002	0/0	1/1.9	0/0
IPI00364046	0/0	1/3.1	1/3.1
IPI00364616	4/18.8	0/0	4/18.3
IPI00364707	2/8.5	2/8.5	2/7.7
IPI00364777	1/1.6	1/1.6	1/1.6
IPI00364884	0/0	0/0	1/4.7
IPI00364948	9/29.3	0/0	9/28.1
IPI00364973	2/11.5	2/11.5	0/0
IPI00365170	2/21.2	2/21.2	0/0
IPI00365705	0/0	0/0	1/1.5
IPI00365867	1/9.3	1/9.3	1/9.3
IPI00365929	0/0	0/0	8/26.3
IPI00365960	3/20.4	4/26.5	0/0
IPI00365962	0/0	0/0	1/4.1
IPI00365985	37/62.4	0/0	37/59.2
IPI00366014	0/0	2/16.6	2/16.6
IPI00366141	0/0	0/0	0/0
IPI00366206	2/14.5	2/14.5	2/14.5
IPI00367152	2/9.3	2/9.3	2/9.3
IPI00367479	2/1.4	2/1.1	3/1.9
IPI00368250	2/7	2/7	2/7
IPI00369774	5/23.4	0/0	5/23.4
IPI00369995	25/7	26/7.1	0/0
IPI00370090	0/0	0/0	1/2
IPI00370178	0/0	4/4.3	0/0
IPI00370387	0/0	0/0	2/14.2
IPI00370607	4/6.8	4/7	0/0
IPI00371173	2/8.6	2/8.6	2/8.6
IPI00371634	0/0	3/10.6	3/11
IPI00371670	0/0	18/44.9	18/44.7
IPI00372179	0/0	1/5.8	1/5.8
IPI00372377	2/4.5	0/0	0/0
IPI00372804	1/6.8	0/0	2/10
IPI00373197	2/11.1	2/11.1	2/11.1
IPI00373430	1/8.1	0/0	1/8.1
IPI00373755	1/7.4	1/7.4	1/7.4
IPI00382098	0/0	1/2.4	1/2.4
IPI00382153	1/2.1	1/2.1	1/2.1
IPI00382166	3/8	0/0	0/0
IPI00382214	2/1.8	2/1.8	0/0
IPI00382226	2/3	3/4	0/0
IPI00382258	0/0	0/0	1/2.2
IPI00382270	0/0	6/31.4	6/29.3
IPI00382300	7/27.2	0/0	7/26.2
IPI00382312	0/0	0/0	1/15.9
IPI00382320	0/0	0/0	7/8
IPI00388209	0/0	4/9	5/10.7
IPI00389350	15/22.8	15/23.1	14/22.1
IPI00390086	3/33	0/0	0/0
IPI00390328	3/5.4	0/0	4/5.9
IPI00390343	1/5	1/5	1/5
IPI00390597	0/0	2/2.6	2/2.6
IPI00390795	9/12	0/0	0/0
IPI00390958	3/8.2	2/6.3	0/0
IPI00391366	0/0	2/17.5	2/17.5
IPI00391519	1/2.7	1/2.7	1/2.7
IPI00392304	1/1.5	0/0	1/1.5
IPI00393189	0/0	0/0	3/7
IPI00393340	0/0	2/4	2/4
IPI00393399	0/0	6/28.9	6/26.5
IPI00393441	0/0	2/5.5	0/0
IPI00393599	5/21.2	6/25.7	0/0
IPI00393867	1/1.1	2/2	0/0
IPI00394551	1/7.8	1/7.8	1/7.8
IPI00395281	10/23.1	11/24.2	10/22.6
IPI00395285	2/5	2/5	2/5
IPI00395291	0/0	0/0	2/4.5
IPI00396910	22/52.4	0/0	23/53.3
IPI00400573	0/0	0/0	3/9.4
IPI00409514	0/0	1/1.2	0/0
IPI00409545	0/0	0/0	3/3.9
IPI00411191	0/0	1/2.7	1/2.7
IPI00417377	3/2.8	2/2.2	3/2.8
IPI00421314	0/0	0/0	3/7.9
IPI00421330	1/2.8	1/2.8	0/0
IPI00421379	1/4.8	0/0	0/0
IPI00421451	0/0	2/10.5	2/10.5
IPI00421625	0/0	2/12.2	2/12.2
IPI00421626	0/0	2/8.2	0/0
IPI00421706	2/6.2	2/6.2	2/6.2
IPI00421711	5/68	6/76.7	0/0
IPI00421780	2/3.4	2/4.5	0/0
IPI00421782	3/6.3	0/0	0/0
IPI00421793	1/1.9	0/0	1/1.9
IPI00421806	1/1.7	3/5.9	0/0
IPI00421855	0/0	0/0	3/3.7
IPI00421857	2/3.8	2/3.7	3/5.6
IPI00421874	7/33.6	7/32.5	7/31.8
IPI00421888	15/26.4	0/0	0/0
IPI00421897	0/0	6/34.1	0/0
IPI00422037	2/2	0/0	3/2.8
IPI00454251	5/4.8	0/0	0/0
IPI00454288	0/0	0/0	10/16
IPI00454431	0/0	1/1.3	1/1.3
IPI00454475	0/0	1/2.3	1/2.3
IPI00464440	4/25.8	5/28.3	0/0
IPI00464488	1/3.9	1/3.9	0/0
IPI00464587	0/0	0/0	1/3.1
IPI00464615	0/0	0/0	3/6.8
IPI00464831	2/6.6	2/6.6	0/0
IPI00470247	1/4.8	1/4.8	0/0
IPI00470304	0/0	4/15.5	0/0
IPI00471524	7/16.2	0/0	7/15.8
IPI00471540	1/2.8	0/0	0/0
IPI00471577	0/0	7/16	0/0
IPI00471584	2/3.7	3/5.4	2/3.7
IPI00471679	2/13.1	2/13.1	2/13.1
IPI00471868	10/22.6	11/24.2	11/24.4
IPI00471905	0/0	6/16.6	0/0
IPI00471911	0/0	0/0	3/10.7
IPI00475474	0/0	0/0	1/3.4
IPI00475561	1/9.1	0/0	1/9.1
IPI00475639	0/0	1/2.2	1/2.2
IPI00475707	4/10.2	0/0	4/9.8
IPI00475722	0/0	2/8.7	2/8.7
IPI00475776	2/19.3	0/0	0/0
IPI00475998	2/6.2	2/6.2	2/6.2
IPI00476880	0/0	0/0	0/0
IPI00480585	7/16.2	7/16	0/0
IPI00480608	1/3.7	0/0	1/3.7
IPI00480620	0/0	15/43.6	12/39
IPI00480639	14/10.7	15/11.5	15/11.2
IPI00480673	0/0	0/0	2/10.9
IPI00480781	0/0	0/0	0/0
IPI00480820	0/0	9/53.8	0/0
IPI00515783	1/2.2	0/0	1/2.2
IPI00515808	0/0	1/2.3	1/2.3
IPI00515819	1/2.1	1/2.1	1/2.1
IPI00551657	1/7.8	0/0	1/7.8
IPI00551812	0/0	23/64.5	22/61.1
IPI00553946	0/0	4/10.4	4/9.6
IPI00554206	5/13	6/14.9	0/0
IPI00555065	0/0	0/0	0/0
IPI00555161	3/0.7	7/1.5	0/0
IPI00555178	5/19.8	0/0	5/19.8
IPI00555185	0/0	3/16.5	0/0
IPI00555230	2/9.5	2/11.7	3/15.6
IPI00555252	1/4.2	1/4.2	1/4.2
IPI00555265	0/0	1/1.7	1/1.7
IPI00555278	0/0	0/0	4/9.1
IPI00555299	4/16.9	4/16.6	5/19.7
IPI00556929	0/0	3/15.5	3/15.2
IPI00557688	3/12.3	3/12.3	0/0
IPI00557715	2/9.1	0/0	2/9.1
IPI00557975	2/2.7	3/4.2	0/0
IPI00559098	2/13.1	2/13.1	2/13.1
IPI00559705	7/21.7	0/0	7/20.6
IPI00560229	1/8.8	1/8.8	2/10.6
IPI00561016	7/8.5	0/0	8/8.9
IPI00561480	0/0	0/0	1/2.1
IPI00561513	2/10.1	2/10.1	2/10.1
IPI00561555	1/5.2	1/5.2	0/0
IPI00561647	6/10.9	0/0	6/10.7
IPI00562259	7/25.6	8/28.1	0/0
IPI00562292	1/3	0/0	1/3
IPI00562527	2/14.6	3/18.9	2/13.6
IPI00563078	0/0	0/0	1/4.4
IPI00563481	2/5	2/5	0/0
IPI00563567	1/6.2	1/6.2	1/4.4
IPI00563665	0/0	2/14.9	3/21.4
IPI00563910	0/0	0/0	0/0
IPI00563981	0/0	0/0	0/0
IPI00564294	0/0	0/0	0/0
IPI00564348	2/4	0/0	2/4
IPI00564409	0/0	2/12.2	2/12.2
IPI00565267	6/13.4	7/14.9	7/14.7
IPI00565507	1/4.5	1/4.5	0/0
IPI00566093	2/3.4	2/3.4	2/3.4
IPI00566279	1/3.3	0/0	1/3.3
IPI00566850	2/7.5	0/0	2/7.5
IPI00566985	2/4.1	3/6.1	2/4.1
IPI00567177	1/4.2	1/4.2	1/4.2
IPI00567316	1/3.7	1/3.7	1/3.7
IPI00567379	4/18.1	5/20.2	0/0
IPI00568360	2/9.5	0/0	0/0
IPI00569825	0/0	0/0	0/0
IPI00650116	5/19.8	5/19.8	5/19.8
IPI00654464	2/11.1	0/0	2/11.1
IPI00655259	0/0	1/2.2	1/2.2
IPI00655289	19/26	19/26.2	19/25.6
IPI00655323	0/0	2/8.9	2/8.9
IPI00679202	0/0	0/0	6/13.2
IPI00679256	5/12.3	6/14.4	0/0
IPI00734731	0/0	0/0	3/6.7
IPI00734778	0/0	1/4.4	1/4.4
IPI00742454	6/13.4	7/15.3	6/13.6
IPI00760114	4/12.5	4/12.2	4/12.5
IPI00760117	0/0	7/36.7	0/0
IPI00760118	6/26	6/24.4	0/0
IPI00760146	9/45.3	8/41	8/41.7
IPI00760152	6/32.7	6/32.4	6/32.7
IPI00762951	6/5.4	0/0	6/5.2
IPI00763231	0/0	5/11.8	5/11
IPI00764690	0/0	0/0	9/35
IPI00764736	2/9	0/0	3/12.4
IPI00764841	2/6.2	2/6.2	2/6.2
IPI00764927	1/2.2	1/2.2	1/2.2
IPI00765011	0/0	0/0	9/20.7
IPI00765221	2/16.1	2/16.1	2/16.1
IPI00765351	3/2.4	4/3	3/2.2
IPI00765366	1/2.3	1/2.3	0/0
IPI00766121	1/8.6	1/8.6	1/8.6
IPI00766280	1/4.8	1/4.8	1/4.8
IPI00766458	2/15.8	0/0	0/0
IPI00766577	1/6.6	1/6.6	1/6.6
IPI00766578	4/18.8	5/21.2	3/15.2
IPI00767473	0/0	2/10	2/10
IPI00767553	2/8.3	3/11	3/11
IPI00767698	0/0	1/6.3	1/6.3
IPI00768369	1/8.8	1/8.8	0/0
IPI00768895	5/25.6	7/30.7	7/30.4
IPI00769046	0/0	0/0	1/15.5
IPI00769119	10/31.1	11/32.9	9/29
IPI00769218	0/0	1/4.2	0/0
IPI00776428	0/0	0/0	0/0
IPI00776455	2/2.6	0/0	0/0
IPI00776485	0/0	0/0	0/0
IPI00776883	0/0	0/0	0/0
IPI00776957	4/15.7	6/21.3	5/18.5
IPI00777004	1/4	1/4	1/4
IPI00777229	0/0	0/0	0/0
IPI00778267	0/0	0/0	0/0
IPI00778291	0/0	0/0	0/0
IPI00778329	2/7.8	0/0	2/7.8
IPI00778443	1/3.7	1/3.7	1/3.7
IPI00778515	0/0	4/26.1	4/23.4
IPI00779353	2/13.8	3/18	3/18
IPI00779445	0/0	0/0	0/0
IPI00779940	0/0	0/0	0/0
IPI00779955	2/7.3	2/7.3	2/7.3
IPI00780052	0/0	0/0	0/0
IPI00780080	0/0	0/0	0/0
IPI00780106	0/0	0/0	0/0
IPI00780472	0/0	0/0	0/0
IPI00780674	2/6.2	2/6.2	3/8.1
IPI00780745	1/7.7	0/0	0/0
IPI00781482	0/0	0/0	0/0
IPI00781771	0/0	0/0	0/0
IPI00781855	0/0	0/0	1/4
IPI00782122	0/0	0/0	0/0
IPI00782312	0/0	0/0	0/0
IPI00782508	0/0	0/0	0/0
IPI00782582	0/0	0/0	0/0
IPI00782735	0/0	0/0	0/0
IPI00785550	7/15.5	7/16.3	7/15.1
IPI00785564	6/22.7	6/22.3	6/22.3
IPI00831745	5/9.2	5/9.2	5/9.2
IPI00844829	9/26.7	11/28.7	11/28.7
IPI00845879	0/0	2/4.5	2/4.5
IPI00855227	0/0	2/12.3	0/0
IPI00869708	0/0	4/3.1	0/0
IPI00869709	1/0.8	0/0	1/0.8
IPI00869949	2/8.8	3/12.3	0/0
IPI00870183	2/25.9	3/34.3	0/0
IPI00870234	0/0	0/0	1/4
IPI00876581	2/10	3/14.9	3/14.9
IPI00876620	2/7.1	3/10.7	2/7.1
IPI00882405	0/0	2/9.7	2/9.7
IPI00882453	0/0	0/0	4/8.6
IPI00886470	2/11.8	3/16.2	0/0
IPI00886474	4/22.1	0/0	3/14.7
IPI00896186	1/0.9	1/0.9	1/0.9
IPI00896206	0/0	2/12.3	2/12.3
IPI00896224	8/26.7	9/29.9	9/29.9
IPI00911233	0/0	1/2.8	1/2.8
IPI00911247	1/2.7	1/2.7	1/2.7
IPI00911301	0/0	0/0	0/0
IPI00914162	2/12.2	0/0	2/12.2
IPI00914170	10/14.6	0/0	10/14.3
IPI00914173	1/2.4	1/2.4	1/2.4
IPI00914293	1/9.6	1/9.6	1/9.6
IPI00923141	3/14.7	4/19.4	0/0
