# Supplementary material for: Sodium Laurate, a Novel Protease- and Mass Spectrometry-Compatible Detergent for Mass Spectrometry-Based Membrane Proteomics
Source: PLoS One. 2013 Mar 28;8(3):e59779. doi: 10.1371/journal.pone.0059779 (PMC3610932; doi:10.1371/journal.pone.0059779)
Supplement: Table S2 — The information on the non-redundant peptides identified by the three different methods. (XLS) [file pone.0059779.s004.xls]

## Sheet: Sheet1
Supplementary Table S2. Information on the non-redundant peptides identified by three different methods
RGS-assisted method				SDC-assisted method				SL-assisted method
Peptides	Missed cleavage sites	GRAVY		Peptides	Missed cleavage sites	GRAVY		Peptides	Missed cleavage sites	GRAVY
KILIPFVL	1	2.263		ILIPFVL	0	3.143		IIVIM	0	3.92
MPIIPFLL	0	2.263		GLVLM	0	2.66		ILIPFVL	0	3.143
LMLAVVK	0	2.257		MPIIPFLL	0	2.263		GLVLM	0	2.66
ILYMM	0	2.16		ATALAIM	0	2.129		VVLPM	0	2.5
ATALAIM	0	2.129		LAFVIR	0	2.1		KILIPFVL	1	2.263
GVVVVMK	0	2.057		GVVVVMK	0	2.057		MPIIPFLL	0	2.263
ALASLM	0	2.05		YALLLLLK	0	1.95		ILYMM	0	2.16
FGLLLLMK	0	1.95		FGLLLLMK	0	1.95		LAFVIR	0	2.1
VVLSPVWFVYSLFM	0	1.893		IMMLSVLK	0	1.925		GVVVVMK	0	2.057
TLVFPVLIR	0	1.833		ILAAPVELALVVMK	0	1.914		ALASLM	0	2.05
ALCNVIASLIFAR	0	1.746		VVLSPVWFVYSLFM	0	1.893		YALLLLLK	0	1.95
LAAVLGISIFTSFVGITK	0	1.722		GFLVFAGCLLK	0	1.891		FGLLLLMK	0	1.95
VMMVAK	0	1.683		TLVFPVLIR	0	1.833		IMMLSVLK	0	1.925
FLLNLAIISK	0	1.68		ILFLDVLFPLVVDK	0	1.814		ILAAPVELALVVMK	0	1.914
LAFLK	0	1.66		VFLPLLR	0	1.757		IAFAITAIK	0	1.9
LPAVVLAVAQLAGQLLIR	0	1.656		ALCNVIASLIFAR	0	1.746		VVLSPVWFVYSLFM	0	1.893
IMSVIR	0	1.633		LPAVVLAVAQLAGQLLIR	0	1.656		GFLVFAGCLLK	0	1.891
VILEPLIGDLPIVGAVSMFFIK	0	1.618		VILEPLIGDLPIVGAVSMFFIK	0	1.618		LACGVIGIAQ	0	1.88
LIALSACR	0	1.613		LGILDAVVK	0	1.611		TLVFPVLIR	0	1.833
VGLIAAR	0	1.6		VGLIAAR	0	1.6		ILFLDVLFPLVVDK	0	1.814
VVVPGVVGAR	0	1.59		LTGDLSHLAAIVILLLK	0	1.594		VFLPLLR	0	1.757
LTVIVLEAK	0	1.578		GILTVIIPVGSQLPLGVIFK	0	1.575		ALCNVIASLIFAR	0	1.746
GILTVIIPVGSQLPLGVIFK	0	1.575		AAISMFSAVIR	0	1.564		TTVLAM	0	1.717
AAISMFSAVIR	0	1.564		LVALTVLGASLALLGER	0	1.547		IQVLSM	0	1.683
SISALSVFLGLAK	0	1.523		YGLLILMK	0	1.525		VILEPLIGDLPIVGAVSMFFIK	0	1.618
IAVVSGCK	0	1.512		SISALSVFLGLAK	0	1.523		VGLIAAR	0	1.6
VVAVDCGIK	0	1.511		ILIVGGGVAGLASAGAAK	0	1.517		LTGDLSHLAAIVILLLK	0	1.594
WFLAVPLVSLGFK	0	1.508		VSALSVVR	0	1.512		GILTVIIPVGSQLPLGVIFK	0	1.575
ITQMVIMFLR	0	1.49		VVAVDCGIK	0	1.511		AAISMFSAVIR	0	1.564
MIFVPGSIALLTVLER	0	1.488		SLQDIIAILGM	0	1.509		YGLLILMK	0	1.525
SIISVIHLVTAAR	0	1.485		WFLAVPLVSLGFK	0	1.508		SISALSVFLGLAK	0	1.523
VILLQK	0	1.483		AAIAAAAAAK	0	1.5		LLLLPR	0	1.517
VMLFGLGK	0	1.475		ITQMVIMFLR	0	1.49		ILIVGGGVAGLASAGAAK	0	1.517
TICLAFR	0	1.457		MIFVPGSIALLTVLER	0	1.488		SLQDIIAILGM	0	1.509
ALTYFVALPGVGVSMLNVFLK	0	1.452		MVLAAAGGVK	0	1.48		AAIAAAAAAK	0	1.5
VVNIASTM	0	1.45		LILFPR	0	1.467		MIFVPGSIALLTVLER	0	1.488
VGEIVVFR	0	1.438		ALTYFVALPGVGVSMLNVFLK	0	1.452		LILFPR	0	1.467
HLPWVLVAAMLVGSALK	0	1.429		VGEIVVFR	0	1.438		ALTYFVALPGVGVSMLNVFLK	0	1.452
SLLLDVLAAR	0	1.42		GASFVPAFFILR	0	1.433		VVNIASTM	0	1.45
LLLHVK	0	1.417		HLPWVLVAAMLVGSALK	0	1.429		VGEIVVFR	0	1.438
MGLWITAPIALLK	0	1.415		YLLVMK	0	1.417		SLLLDVLAAR	0	1.42
ACTIAIR	0	1.414		LAAAFAVSR	0	1.411		YLLVMK	0	1.417
LFVWIVEK	0	1.4		LLVPYLIEAIR	0	1.409		LAAAFAVSR	0	1.411
VISGVLQLGNIVFK	0	1.393		LLLGAGAVAYGVR	0	1.4		LLVPYLIEAIR	0	1.409
LMITGAAPVSATVLTFLR	0	1.389		LMITGAAPVSATVLTFLR	0	1.389		LLLGAGAVAYGVR	0	1.4
IASGLGVAWIIGR	0	1.362		VVNISSM	0	1.386		MLQMLVLPLIISSLVTGMAALDSK	0	1.396
SIIGFFVECFR	0	1.355		SAVGTAILLELVR	0	1.385		LMITGAAPVSATVLTFLR	0	1.389
GIFVQSVLPFFVATK	0	1.347		LLEPVLLLGK	0	1.38		VVNISSM	0	1.386
CLIEILASR	0	1.344		LCLVPR	0	1.367		LLEPVLLLGK	0	1.38
AITGASLADIM	0	1.336		IASGLGVAWIIGR	0	1.362		LCLVPR	0	1.367
LGAILGNTIFASFVGITK	0	1.317		SIIGFFVECFR	0	1.355		IASGLGVAWIIGR	0	1.362
ALGLLCGR	0	1.3		IAVIGSGASGLTCIK	0	1.347		GIFVQSVLPFFVATK	0	1.347
AVVGVVAGGGR	0	1.3		AITGASLADIM	0	1.336		IAVIGSGASGLTCIK	0	1.347
LLGLTTILSATALGFLAHK	0	1.3		LGAILGNTIFASFVGITK	0	1.317		AITGASLADIM	0	1.336
SGLLLTSILTLR	0	1.3		VTILELFR	0	1.3		LGAILGNTIFASFVGITK	0	1.317
SSVAVPYVIVPLK	0	1.3		VGLVAVDK	0	1.3		VGLVAVDK	0	1.3
VGLVAVDK	0	1.3		ALGLLCGR	0	1.3		AVVGVVAGGGR	0	1.3
VTILELFR	0	1.3		AVVGVVAGGGR	0	1.3		SGLLLTSILTLR	0	1.3
VVAHGVSHAILLK	0	1.292		SSVAVPYVIVPLK	0	1.3		SSVAVPYVIVPLK	0	1.3
IIGLDQVAGM	0	1.29		VVGVPVALDLITSGK	0	1.293		LLGLTTILSATALGFLAHK	0	1.3
AAFIR	0	1.28		LYNAVAVLLSMR	0	1.267		IIGLDQVAGM	0	1.29
ALIEILATR	0	1.278		LVVLGSGGVGK	0	1.264		ALAQYLLFLK	0	1.29
LYNAVAVLLSMR	0	1.267		VANVSLLALYK	0	1.264		VNLLSVLEAVK	0	1.282
VANVSLLALYK	0	1.264		CGVEIIGLK	0	1.256		LYNAVAVLLSMR	0	1.267
FTVIR	0	1.26		FIIGCAPCNVICSIIFQNR	0	1.253		LVVLGSGGVGK	0	1.264
MLVVLLQGTR	0	1.26		VPLGSVIK	0	1.25		FSLSILR	0	1.257
CGVEIIGLK	0	1.256		VLGTSVESIM	0	1.24		CGVEIIGLK	0	1.256
FIIGCAPCNVICSIIFQNR	0	1.253		ILMVGLDAAGK	0	1.236		FIIGCAPCNVICSIIFQNR	0	1.253
VPLGSVIK	0	1.25		MSLLQLVEILR	0	1.227		LLDFIK	0	1.25
LVEIAAK	0	1.243		ILAGIPAPIYFGALIDR	0	1.206		VPLGSVIK	0	1.25
VLGTSVESIM	0	1.24		IIDAALR	0	1.2		LSNIFVIGK	0	1.244
ILMVGLDAAGK	0	1.236		LFSGATM	0	1.2		ILEFFGLK	0	1.238
IYAIAK	0	1.233		CGPMVLDALIK	0	1.191		LLVSGFWGVAR	0	1.236
WVLAWLGVR	0	1.233		AVSNVIASLVYAR	0	1.185		ILMVGLDAAGK	0	1.236
MSLLQLVEILR	0	1.227		IIIVSNPVDILTYVAWK	0	1.176		AVSSGILSALGNLLAQM	0	1.235
FLWMVR	0	1.217		FGLGSIAGAVGATAVYPIDLVK	0	1.173		DLVADVIFGVPSVMVSR	0	1.218
CGPMVLDALIK	0	1.191		LLVSAGSLYPAVAK	0	1.171		FLWMVR	0	1.217
LMTVRIVK	1	1.187		DLFKDLVADVIFGVPSVM	1	1.167		VAPAPAVVK	0	1.211
AVSNVIASLVYAR	0	1.185		FILPPSYVPVILSGLAGK	0	1.167		VLEGM	0	1.2
DAGAGLLAAAMIAVVPGYISR	0	1.181		IVQVTAADAFLDLIR	0	1.167		IIDAALR	0	1.2
FILPPSYVPVILSGLAGK	0	1.167		QVLSSLLSGALAGALAK	0	1.165		CGPMVLDALIK	0	1.191
IVQVTAADAFLDLIR	0	1.167		ELTLMALHIIPLMLLTINPK	0	1.16		LMTVRIVK	1	1.187
FMTVLCTR	0	1.163		VEIWLIR	0	1.157		AVSNVIASLVYAR	0	1.185
LMITGAAPISTPVLTFFR	0	1.161		AFTSITLFNILR	0	1.15		VALSPAGVQALVK	0	1.185
ELTLMALHIIPLMLLTINPK	0	1.16		TFGIWTLLSSVIR	0	1.138		DAGAGLLAAAMIAVVPGYISR	0	1.181
VEIWLIR	0	1.157		VVLVTGAGGGLGR	0	1.138		GEVGLLICK	0	1.178
AFTSITLFNILR	0	1.15		GATAILVLPSK	0	1.136		IIIVSNPVDILTYVAWK	0	1.176
GTAVAICR	0	1.15		GFNAVM	0	1.133		LLVSAGSLYPAVAK	0	1.171
TFGIWTLLSSVIR	0	1.138		LSIATLR	0	1.129		YVISAIPPILTAK	0	1.169
VVLVTGAGGGLGR	0	1.138		SASVVSVISR	0	1.12		DLFKDLVADVIFGVPSVM	1	1.167
GATAILVLPSK	0	1.136		SLAMGFHSLIIR	0	1.117		IVQVTAADAFLDLIR	0	1.167
GFNAVM	0	1.133		FILPPSYVPVILSGMGGPM	0	1.111		FILPPSYVPVILSGLAGK	0	1.167
LSIATLR	0	1.129		GTIAVIEPIFK	0	1.109		QVLSSLLSGALAGALAK	0	1.165
SASVVSVISR	0	1.12		SSLLSALLGELLK	0	1.108		LMITGAAPISTPVLTFFR	0	1.161
VVLPMELPIR	0	1.12		LYLGLPAALR	0	1.1		ELTLMALHIIPLMLLTINPK	0	1.16
SLAMGFHSLIIR	0	1.117		LLIVSNPVDILTYVAWK	0	1.094		LVTLPVSFAQLK	0	1.158
VFAGIPAPVYFGALIDR	0	1.112		TVFFWAPIMK	0	1.09		VEIWLIR	0	1.157
FILPPSYVPVILSGMGGPM	0	1.111		VLAACLTEK	0	1.089		TFGIWTLLSSVIR	0	1.138
GTIAVIEPIFK	0	1.109		ILMAINGK	0	1.088		VVLVTGAGGGLGR	0	1.138
SSLLSALLGELLK	0	1.108		LISQIVSSITASLR	0	1.086		GATAILVLPSK	0	1.136
GTTITLVLK	0	1.1		IALGIPLPEIK	0	1.082		GFNAVM	0	1.133
TVFFWAPIMK	0	1.09		LVAIVDPHIK	0	1.08		LSIATLR	0	1.129
VLAACLTEK	0	1.089		LGANSLLDLVVFGR	0	1.079		SASVVSVISR	0	1.12
IALGIPLPEIK	0	1.082		LANILFTK	0	1.075		SLAMGFHSLIIR	0	1.117
LVAIVDPHIK	0	1.08		ALLANALTSALR	0	1.075		VFAGIPAPVYFGALIDR	0	1.112
LGANSLLDLVVFGR	0	1.079		LGLLGLANTLVIEGR	0	1.073		GTIAVIEPIFK	0	1.109
ALLANALTSALR	0	1.075		MELFLLLSAILQHFNLK	0	1.071		SSLLSALLGELLK	0	1.108
LANILFTK	0	1.075		AAAVLPVLDLAQR	0	1.069		GTTITLVLK	0	1.1
LGLLGLANTLVIEGR	0	1.073		HLLIGLPSGAILSLPK	0	1.069		TVFFWAPIMK	0	1.09
AAAVLPVLDLAQR	0	1.069		VDFSILSTTGLLTALK	0	1.063		VLAACLTEK	0	1.089
HLLIGLPSGAILSLPK	0	1.069		WASVVVPLGK	0	1.06		LISQIVSSITASLR	0	1.086
VDFSILSTTGLLTALK	0	1.063		VVIMGAGKPAAVVLQTK	0	1.059		LVAIVDPHIK	0	1.08
WASVVVPLGK	0	1.06		GGIVGMTLPIAR	0	1.058		GTLMELGISPIVTSGLIMQLLAGAK	0	1.08
VVIMGAGKPAAVVLQTK	0	1.059		VLLVLELQGLQK	0	1.05		LANILFTK	0	1.075
GGIVGMTLPIAR	0	1.058		AISESGVVFLPGLLTK	0	1.05		FVSLAELQ	0	1.075
AISESGVVFLPGLLTK	0	1.05		TVLIMELINNVAK	0	1.046		ALLANALTSALR	0	1.075
GVVSFPIR	0	1.05		NIVVVEGVR	0	1.044		LGLLGLANTLVIEGR	0	1.073
LVQGVIFSCGGK	0	1.05		NLALGGGLLLLLAESR	0	1.044		MELFLLLSAILQHFNLK	0	1.071
VLLVLELQGLQK	0	1.05		SFLPLLR	0	1.043		AAAVLPVLDLAQR	0	1.069
NLALGGGLLLLLAESR	0	1.044		DFLAGGIAAAVSK	0	1.038		HLLIGLPSGAILSLPK	0	1.069
DFLAGGIAAAVSK	0	1.038		DFLAGGVAAAISK	0	1.038		WASVVVPLGK	0	1.06
DFLAGGVAAAISK	0	1.038		VLPSIVNEVLK	0	1.036		VVIMGAGKPAAVVLQTK	0	1.059
SPVLLDDPVLCAIAK	0	1.033		SPVLLDDPVLCAIAK	0	1.033		EVLALAR	0	1.057
IAPSFAVESM	0	1.03		IAPSFAVESM	0	1.03		LVQGVIFSCGGK	0	1.05
AISESGVALTAGLVK	0	1.027		IDHILDAL	0	1.025		VLLVLELQGLQK	0	1.05
IDHILDAL	0	1.025		DIVLK	0	1.02		TVLIMELINNVAK	0	1.046
VTFGLFGK	0	1.025		GAGVTLNVLEM	0	1.018		NIVVVEGVR	0	1.044
AAPLFFLNPVSCFR	0	1.021		IGLFGGAGVGK	0	1.018		NLALGGGLLLLLAESR	0	1.044
DIVLK	0	1.02		ALMLQGVDLLADAVAVTMGPK	0	1.014		SFLPLLR	0	1.043
EAFLDLLPLIR	0	1.018		SMFAGVPTM	0	1.011		LMVSK	0	1.04
GAGVTLNVLEM	0	1.018		ATAFGILNGLCK	0	1.008		VLPSIVNEVLK	0	1.036
VSLAVLNPYIK	0	1.018		LPAAGVGDMVMATVK	0	1.007		THILLFLPK	0	1.033
ALMLQGVDLLADAVAVTMGPK	0	1.014		IMEFLSLR	0	1		SPVLLDDPVLCAIAK	0	1.033
ATAFGILNGLCK	0	1.008		AFAISGPFNVQFLVK	0	1		EVLASDLVVK	0	1.03
LPAAGVGDMVMATVK	0	1.007		LVTMSTYYAAQLLLTLSALR	0	1		AAPLFFLNPVSCFR	0	1.021
AFAISGPFNVQFLVK	0	1		IASNAGSIA	0	0.989		DIVLK	0	1.02
IMEFLSLR	0	1		IDVVVNNAGILR	0	0.983		GAGVTLNVLEM	0	1.018
LVTMSTYYAAQLLLTLSALR	0	1		AGQVVQIPVAEIVVGDIAQIK	0	0.981		IGLFGGAGVGK	0	1.018
ILNWIAPNL	0	0.989		SSITPGTVLIILTGR	0	0.98		EAFLDLLPLIR	0	1.018
IDVVVNNAGILR	0	0.983		TVLVSSGLR	0	0.978		VSLAVLNPYIK	0	1.018
AGQVVQIPVAEIVVGDIAQIK	0	0.981		VLLGGISGLTGGFVGTPADLVNVR	0	0.975		ALMLQGVDLLADAVAVTMGPK	0	1.014
SSITPGTVLIILTGR	0	0.98		LLLIGDSGVGK	0	0.973		SMFAGVPTM	0	1.011
TVLVSSGLR	0	0.978		LLAGALAGTTAASLTYPLDLVR	0	0.973		ATAFGILNGLCK	0	1.008
LLLIGDSGVGK	0	0.973		TSPLLVSLIENILK	0	0.971		LPAAGVGDMVMATVK	0	1.007
TSPLLVSLIENILK	0	0.971		ISLPVILMDETLK	0	0.962		IMEFLSLR	0	1
AITGASLADIMAK	0	0.969		VVTIAPGLFATPLLTTLPDK	0	0.955		AMLDSLSLVMLGPK	0	1
AFLADPSAFAAAAPVAAATTAAPAAAAAPAK	0	0.968		DLFKDLVADVIFGVPSVMVSR	1	0.948		LVTMSTYYAAQLLLTLSALR	0	1
ISLPVILMDETLK	0	0.962		LCLISTFLEDGIR	0	0.946		LCSGVLGTVVHGK	0	0.992
MAITLLEK	0	0.962		SVGMIAGGTGITPMLQVIR	0	0.942		ILNWIAPNL	0	0.989
DVIIVDCGK	0	0.956		NLYIISVK	0	0.938		IASNAGSIA	0	0.989
VVTIAPGLFATPLLTTLPDK	0	0.955		ILLQGTPVAQM	0	0.936		IDVVVNNAGILR	0	0.983
IIADAGATVR	0	0.95		ALGGILAPIYYGAFIDR	0	0.935		AGQVVQIPVAEIVVGDIAQIK	0	0.981
LCLISTFLEDGIR	0	0.946		LDGLCIPLR	0	0.933		SSITPGTVLIILTGR	0	0.98
SVGMIAGGTGITPMLQVIR	0	0.942		VGDPVYLLS	0	0.933		CAVVDVPFGGAK	0	0.975
NLYIISVK	0	0.938		VAIVKPGVPMEIVLNK	0	0.931		LLLIGDSGVGK	0	0.973
ILLQGTPVAQM	0	0.936		VVDLLAPYAK	0	0.93		LLAGALAGTTAASLTYPLDLVR	0	0.973
ALGGILAPIYYGAFIDR	0	0.935		LAVQIGK	0	0.929		VFYSIMR	0	0.971
LDGLCIPLR	0	0.933		TALLDAAGVASLLTTAEAVVTEIPK	0	0.924		AITGASLADIMAK	0	0.969
SVGEVM	0	0.933		ICLGEGIAR	0	0.922		AFLADPSAFAAAAPVAAATTAAPAAAAAPAK	0	0.968
VGDPVYLLS	0	0.933		LNSFIALVDK	0	0.92		ISLPVILMDETLK	0	0.962
VAIVKPGVPMEIVLNK	0	0.931		AFLTLAEDILR	0	0.918		DVIIVDCGK	0	0.956
LAVQIGK	0	0.929		LCQGLFFR	0	0.913		IIADAGATVR	0	0.95
VMQEEIFGPILPIVSVK	0	0.929		ALDIAAGITR	0	0.91		MELFLFLTTILQNFK	0	0.947
LALAGATR	0	0.925		ILMAAPGMAIPPFIMNTLEK	0	0.91		LCLISTFLEDGIR	0	0.946
TALLDAAGVASLLTTAEAVVTEIPK	0	0.924		AALSGANVLTLIEK	0	0.907		SVGMIAGGTGITPMLQVIR	0	0.942
ICLGEGIAR	0	0.922		FSLMTLR	0	0.9		NLYIISVK	0	0.938
LNSFIALVDK	0	0.92		LSDLQNAAAGSFASAFAALVLCPTELVK	0	0.896		ILLQGTPVAQM	0	0.936
VLSIGDGIAR	0	0.92		VGDTFVLSLR	0	0.89		ALGGILAPIYYGAFIDR	0	0.935
AVFWIEYVMR	0	0.92		AALSGLLYR	0	0.889		VAIVKPGVPMEIVLNK	0	0.931
VLVMAVYDFDR	0	0.918		CATILLQGK	0	0.878		VVDLLAPYAK	0	0.93
VPFLVLECPNLK	0	0.917		VLPSITTEILK	0	0.873		LAVQIGK	0	0.929
LCQGLFFR	0	0.913		MTGMALQVVR	0	0.87		VMQEEIFGPILPIVSVK	0	0.929
ALDIAAGITR	0	0.91		YSALILGMAYGAK	0	0.869		LLFYGLNLR	0	0.922
ILMAAPGMAIPPFIMNTLEK	0	0.91		VALTGLTVAEYFR	0	0.869		ICLGEGIAR	0	0.922
NLQNLLILTAIK	0	0.908		GLVLIAFSQYLQK	0	0.869		LNSFIALVDK	0	0.92
AALSGANVLTLIEK	0	0.907		ATGYPLAFIAAK	0	0.867		VLSIGDGIAR	0	0.92
ELPSWILM	0	0.9		VGLPEVTLGILPGAR	0	0.867		VPFLVLECPNLK	0	0.917
FSLMTLR	0	0.9		LYTLVTYVPVTTFK	0	0.864		KTTVLAM	1	0.914
LVLWDISK	0	0.9		LATQLTGPVM	0	0.86		LCQGLFFR	0	0.913
LSDLQNAAAGSFASAFAALVLCPTELVK	0	0.896		VVNISSMLGR	0	0.86		DIVYIGLR	0	0.913
LDELGVPLYAVVK	0	0.892		AGDNILAVLK	0	0.86		NLQNLLILTAIK	0	0.908
VGDTFVLSLR	0	0.89		SIETFAM	0	0.857		FGPAHALIIAGR	0	0.908
MGAHVVLTAR	0	0.89		VCVGEGLAR	0	0.856		AVSSGILSALGNLLAQMIEK	0	0.905
VLLLEAGPK	0	0.889		GFNAVMIR	0	0.85		APVLFSK	0	0.9
LIINSLYK	0	0.888		GAIFGGFK	0	0.85		FSLMTLR	0	0.9
MVGVPAAFDMMLTGR	0	0.88		VLQPTIFPVVPR	0	0.85		LVLWDISK	0	0.9
TVQQLAILGAGLMGAGIAQVSVDK	0	0.879		IATLASGLEVGK	0	0.85		ELPSWILM	0	0.9
CATILLQGK	0	0.878		VAIVTGANTGIGK	0	0.846		LSDLQNAAAGSFASAFAALVLCPTELVK	0	0.896
ADMVIEAVFEDLAVK	0	0.873		LIIVEGCQR	0	0.844		LDELGVPLYAVVK	0	0.892
GLVLIAFSQYLQK	0	0.869		GAAGALLVYDITR	0	0.838		VGDTFVLSLR	0	0.89
YSALILGMAYGAK	0	0.869		AILEDM	0	0.833		AALSGLLYR	0	0.889
ATGYPLAFIAAK	0	0.867		FLFVDADQIVR	0	0.827		VLLLEAGPK	0	0.889
SLLLSVNAR	0	0.867		DAVIYPILVEFTR	0	0.823		MVGVPAAFDMMLTGR	0	0.88
VSALNVLQDLGLFGLYK	0	0.865		FILPPSYVPVILSGMGGPMTFIDR	0	0.821		TVQQLAILGAGLMGAGIAQVSVDK	0	0.879
SIETFAM	0	0.857		FILPPSYVPVILSGLGGQMTFIDR	0	0.821		ADMVIEAVFEDLAVK	0	0.873
IATLASGLEVGK	0	0.85		DVESLALCLK	0	0.82		YSALILGMAYGAK	0	0.869
GLWGLVNNAGISVPM	0	0.847		IGGIGTVPVGR	0	0.818		VALTGLTVAEYFR	0	0.869
LGNTQGVISAFSTIM	0	0.847		IVMFTIDIGEAPK	0	0.815		GLVLIAFSQYLQK	0	0.869
VAIVTGANTGIGK	0	0.846		AAEILAR	0	0.814		SLLLSVNAR	0	0.867
LIIVEGCQR	0	0.844		ILWIDAR	0	0.814		VSALNVLQDLGLFGLYK	0	0.865
DLFQDLVADVMFGVPSVMVSR	0	0.843		ADIWLIR	0	0.814		DAGTIAGLNVM	0	0.864
AILEDM	0	0.833		IALMPLLQAEK	0	0.809		LYTLVTYVPVTTFK	0	0.864
FSPLTANLM	0	0.833		FAVFGLGNK	0	0.8		LSLNLLDLIWLEK	0	0.862
DAVIYPILVEFTR	0	0.823		SLNILTAFR	0	0.8		LATQLTGPVM	0	0.86
FILPPSYVPVILSGLGGQMTFIDR	0	0.821		ILMWTELFR	0	0.8		AGDNILAVLK	0	0.86
FILPPSYVPVILSGMGGPMTFIDR	0	0.821		VIQMSNVLSFCGR	0	0.8		SIETFAM	0	0.857
DVESLALCLK	0	0.82		ALCDVGTAISCSR	0	0.8		LISYSYM	0	0.857
IGGIGTVPVGR	0	0.818		NPILWNVADVVIK	0	0.792		VCVGEGLAR	0	0.856
IVMFTIDIGEAPK	0	0.815		GIFNGFSITLK	0	0.791		GFNAVMIR	0	0.85
ADIWLIR	0	0.814		FAIYETM	0	0.786		GAIFGGFK	0	0.85
ASIAALEAK	0	0.811		FALDGFFSTIR	0	0.782		VLQPTIFPVVPR	0	0.85
LTLSALVDGK	0	0.81		AILNYIATK	0	0.778		IATLASGLEVGK	0	0.85
IALMPLLQAEK	0	0.809		GAAVTLNIR	0	0.778		LGNTQGVISAFSTIM	0	0.847
ALCDVGTAISCSR	0	0.8		MLIYTILPDGEVIADSVK	0	0.778		GLWGLVNNAGISVPM	0	0.847
FAVFGLGNK	0	0.8		LTLSALLDGK	0	0.77		VAIVTGANTGIGK	0	0.846
FGLLTR	0	0.8		GAAVSLNIR	0	0.767		LIIVEGCQR	0	0.844
ILMWTELFR	0	0.8		SEFSSIPPTFQLCFIPV	0	0.765		AILEDM	0	0.833
LLGDLGLR	0	0.8		AATFGLILDDVSLTHLTFGK	0	0.765		FSPLTANLM	0	0.833
SLNILTAFR	0	0.8		SIFSAVLDELK	0	0.764		FLFVDADQIVR	0	0.827
VIQMSNVLSFCGR	0	0.8		NMIIALTENFLCR	0	0.762		DAVIYPILVEFTR	0	0.823
GLGDCLIK	0	0.8		NIVEAAAVR	0	0.756		FILPPSYVPVILSGLGGQMTFIDR	0	0.821
GIFNGFSITLK	0	0.791		FGLALAVAGGVVNSALYNVDAGHR	0	0.754		DVESLALCLK	0	0.82
LTSYAMTIPFVR	0	0.783		VAEVPALVQK	0	0.75		IGGIGTVPVGR	0	0.818
FALDGFFSTIR	0	0.782		LAVNMVPFPR	0	0.75		IVMFTIDIGEAPK	0	0.815
AILNYIATK	0	0.778		ADVGFAMGIAGTDVAK	0	0.75		AAEILAR	0	0.814
FLGDSAAGM	0	0.778		GLTPSQIGVILR	0	0.742		ASIAALEAK	0	0.811
GAAVTLNIR	0	0.778		LITPAVVSER	0	0.74		LTLSALVDGK	0	0.81
AVDSLVPIGR	0	0.77		FSGLWYAIAK	0	0.74		IALMPLLQAEK	0	0.809
LTLSALLDGK	0	0.77		LTFPGGLLIGCSPGFMNVPK	0	0.74		LLGDLGLR	0	0.8
SFLIGVVVPDPESLPSFAAK	0	0.77		LLEVIPSR	0	0.738		FAVFGLGNK	0	0.8
GAAVSLNIR	0	0.767		VALIGSPVDLTYR	0	0.731		ILMWTELFR	0	0.8
GIYTGLSAGLLR	0	0.767		LLVPLVPDLQDVAQLR	0	0.731		VAIIEPGGFK	0	0.8
SEFSSIPPTFQLCFIPV	0	0.765		ILAEGGIR	0	0.725		AVVLAANHFGR	0	0.8
SIFSAVLDELK	0	0.764		LAVATFAGIENK	0	0.725		VIQMSNVLSFCGR	0	0.8
NMIIALTENFLCR	0	0.762		QLMDNEVLMAFTSYATIILAK	0	0.724		ALCDVGTAISCSR	0	0.8
TVLGVPEVLLGILPGAGGTQR	0	0.762		LLETLFVHR	0	0.722		NPILWNVADVVIK	0	0.792
VIDASIMPSVVSGNLNAPTIMIAEK	0	0.76		LLLPWLEAR	0	0.722		GIFNGFSITLK	0	0.791
NIVEAAAVR	0	0.756		TLGVDFIDVATK	0	0.717		LTSYAMTIPFVR	0	0.783
ADVGFAMGIAGTDVAK	0	0.75		OxidationM	0	0.714		FALDGFFSTIR	0	0.782
LAVNMVPFPR	0	0.75		FGIICMEDLIHEIYTVGK	0	0.711		AILNYIATK	0	0.778
VAEVPALVQK	0	0.75		ATALAIMGDK	0	0.71		FLGDSAAGM	0	0.778
GASEIILK	0	0.75		VAVTPPGLAR	0	0.7		GAAVTLNIR	0	0.778
GLTPSQIGVILR	0	0.742		TAVVVGTITDDVR	0	0.7		MLIYTILPDGEVIADSVK	0	0.778
FSGLWYAIAK	0	0.74		ADIGVAMGIAGSDVSK+Oxidation(M)	1	0.696		AVDSLVPIGR	0	0.77
LITPAVVSER	0	0.74		GLATFCLDK	0	0.689		LTLSALLDGK	0	0.77
LTFPGGLLIGCSPGFMNVPK	0	0.74		ADIGVAMGIAGSDVSK	0	0.687		SFLIGVVVPDPESLPSFAAK	0	0.77
ITELMQVLK	0	0.733		FAILTEK	0	0.686		GAAVSLNIR	0	0.767
LLVPLVPDLQDVAQLR	0	0.731		ILCGTVSIKPNVK	0	0.685		SEFSSIPPTFQLCFIPV	0	0.765
ILAEGGIR	0	0.725		FASLYGIPEDIIPVAIEK	0	0.683		AATFGLILDDVSLTHLTFGK	0	0.765
QLMDNEVLMAFTSYATIILAK	0	0.724		TVSNVISSIVFGER	0	0.671		GLGDCLVK	0	0.763
FIVAYGENM	0	0.722		AADTIGYPVM	0	0.67		NMIIALTENFLCR	0	0.762
LLETLFVHR	0	0.722		VVNIASTMGR	0	0.67		TVLGVPEVLLGILPGAGGTQR	0	0.762
VPPVQVSPLIK	0	0.718		AILEDMVK	0	0.662		EVMIVGIGEK	0	0.76
TLGVDFIDVATK	0	0.717		VGISVVAVESDPK	0	0.662		VIDASIMPSVVSGNLNAPTIMIAEK	0	0.76
FGIICMEDLIHEIYTVGK	0	0.711		AFINLEAAGVGGK	0	0.662		GLCGAIHSSVAK	0	0.758
IILEELVQK	0	0.711		LPPGPIPLPIIGNIFQLNVK	0	0.66		NIVEAAAVR	0	0.756
VLEGMDVVR	0	0.711		NAMQIVGFSDPEAESVLEVVAAVLK	0	0.66		VAEVPALVQK	0	0.75
ATALAIMGDK	0	0.71		VTAIDFR	0	0.657		LAVNMVPFPR	0	0.75
LNFAVASR	0	0.7		GALVVVNDLGGDFK	0	0.657		ADVGFAMGIAGTDVAK	0	0.75
SVGEVMAIGR	0	0.7		LGIEGLSLHNILK	0	0.654		GLTPSQIGVILR	0	0.742
ADIGVAMGIAGSDVSK+Oxidation(M)	1	0.696		ASFANEDGQVSPGSLLLAGAIAGMPAASLVTPADVIK	0	0.654		LITPAVVSER	0	0.74
SAGWIIPIGLLFCNLPEPR	0	0.695		IILPEGAK	0	0.65		FSGLWYAIAK	0	0.74
ADIGVAMGIAGSDVSK	0	0.687		EITALAPSTM	0	0.65		LTFPGGLLIGCSPGFMNVPK	0	0.74
FAILTEK	0	0.686		EPLFGISTGNIITGLAAGAK	0	0.65		SAATLITHPFHVITLR	0	0.738
ILCGTVSIKPNVK	0	0.685		LQVSSVLSQPLAQAAVK	0	0.647		ITELMQVLK	0	0.733
VNQAIWLLCTGAR	0	0.685		VDDPAGMLLAAFR	0	0.646		LLVPLVPDLQDVAQLR	0	0.731
FASLYGIPEDIIPVAIEK	0	0.683		SGSLAAEAIFK	0	0.645		LAAVDATVNQVLASR	0	0.727
NFIDSFLIR	0	0.678		AVLLGPPGAGK	0	0.645		ILAEGGIR	0	0.725
LAALTAADR	0	0.678		IILDELVQR	0	0.644		QLMDNEVLMAFTSYATIILAK	0	0.724
TVSNVISSIVFGER	0	0.671		LTIIPQDPILFSGSLR	0	0.644		VDHIVGMLMDGLK	0	0.723
AADTIGYPVM	0	0.67		GGQVIQIPVADITVGDIAQVK	0	0.643		LLETLFVHR	0	0.722
VVNIASTMGR	0	0.67		SEIGIAMGSGTAVAK	0	0.64		FIVAYGENM	0	0.722
AILEDMVK	0	0.662		YVFITGCDSGFGNLLAR	0	0.629		LLLPWLEAR	0	0.722
LPPGPIPLPIIGNIFQLNVK	0	0.66		IISAHGCK	0	0.625		FASIYGIPEDIIPVAIEK	0	0.722
NAMQIVGFSDPEAESVLEVVAAVLK	0	0.66		DLLSPASIWLMR	0	0.625		TGEAIVDAALSALR	0	0.721
GALVVVNDLGGDFK	0	0.657		QAITQVVISR	0	0.62		EEGIVGFFAGLIPR	0	0.721
EITALAPSTM	0	0.65		AAELIANSLATAGDGLIELR	0	0.62		FFLQLANMAR	0	0.72
EPLFGISTGNIITGLAAGAK	0	0.65		MSINAEDVVVGDLVEVK	0	0.612		VPPVQVSPLIK	0	0.718
IILPEGAK	0	0.65		NVIALAFDYR	0	0.61		IILEELVQK	0	0.711
YSLFGALR	0	0.65		STGSFVGELM	0	0.61		VLEGMDVVR	0	0.711
VDDPAGMLLAAFR	0	0.646		IPDQLVILDMK	0	0.609		FGIICMEDLIHEIYTVGK	0	0.711
SGSLAAEAIFK	0	0.645		LVSDEMVVELIEK	0	0.608		NVFNALIR	0	0.7
SILFVPTSAPR	0	0.645		MPFSLVGDVFELNFK	0	0.607		TAVVVGTITDDVR	0	0.7
IILDELVQR	0	0.644		GMGGAFVLVLYDEIKK	1	0.606		ADIGVAMGIAGSDVSK+Oxidation(M)	1	0.696
LTIIPQDPILFSGSLR	0	0.644		VMPNAIVQSVGVSGGK	0	0.606		SAGWIIPIGLLFCNLPEPR	0	0.695
GGQVIQIPVADITVGDIAQVK	0	0.643		VIMVTGDHPITAK+Oxidation(M)	1	0.605		GLATFCLDK	0	0.689
STVAQLVK	0	0.638		SLEEIYLFSLPIK	0	0.6		ADIGVAMGIAGSDVSK	0	0.687
DTTASAVAVGLK	0	0.633		GVAGAQPTVTLLR	0	0.6		FAILTEK	0	0.686
YVFITGCDSGFGNLLAR	0	0.629		DDGAAILAAVSSIAQK	0	0.6		VNQAIWLLCTGAR	0	0.685
IALTDNSLVAR	0	0.627		LVEESLTEVSGFIPEVLNTFPALLR	0	0.596		ILCGTVSIKPNVK	0	0.685
DLLSPASIWLMR	0	0.625		TFTYLLGSDAAALLFNSK	0	0.589		NFIDSFLIR	0	0.678
IISAHGCK	0	0.625		GYGFGLIK	0	0.587		AVSSGILSALGNLLAQMIEKK	1	0.676
YVNLEGFAQPVAVFLGIPFAKPPLGSLR	0	0.625		LLLQEVR	0	0.586		QLIVGVNK	0	0.675
QAITQVVISR	0	0.62		GQPFDPTFLIGCAPCNVIADILFNK	0	0.584		IPVPMAR	0	0.671
FAAATGATPIAGR	0	0.615		VACITEQVLTLVNKR	1	0.58		TVSNVISSIVFGER	0	0.671
IIGLDQVAGMSETALPGAFK	0	0.61		ILEEAGYLIK	0	0.58		VVNIASTMGR	0	0.67
NVIALAFDYR	0	0.61		ACQAAWALK	0	0.578		ILEFFGLKK	1	0.667
YVYIAELLAHK	0	0.609		DAGTIAGLNVLR	0	0.575		AILEDMVK	0	0.662
LVSDEMVVELIEK	0	0.608		VDIVQAVWSPFR	0	0.575		AFINLEAAGVGGK	0	0.662
GMGGAFVLVLYDEIKK	1	0.606		IQVLSMTGK	0	0.567		LPPGPIPLPIIGNIFQLNVK	0	0.66
VMPNAIVQSVGVSGGK	0	0.606		ALRPTIFPVVPR	0	0.567		NAMQIVGFSDPEAESVLEVVAAVLK	0	0.66
VIMVTGDHPITAK+Oxidation(M)	1	0.605		NLGTLLGLGLALNSSMYR	0	0.567		LAGFTAR	0	0.657
GSPAVDVAVK	0	0.6		FIDLIPTNLPHAVTCDIK	0	0.567		GALVVVNDLGGDFK	0	0.657
GVAGAQPTVTLLR	0	0.6		LVLWDINK	0	0.563		LGIEGLSLHNILK	0	0.654
SLEEIYLFSLPIK	0	0.6		VFQFLNAK	0	0.563		YSLFGALR	0	0.65
TSFHALTSILK	0	0.6		LIVYTILPNEELIADVQK	0	0.561		EITALAPSTM	0	0.65
VIGVENLR	0	0.6		AADTIGYPVMIR	0	0.558		LQVSSVLSQPLAQAAVK	0	0.647
SQGVVLAR	0	0.6		GQIMDAVIR	0	0.556		VDDPAGMLLAAFR	0	0.646
LVEESLTEVSGFIPEVLNTFPALLR	0	0.596		TLTLVDTGIGMTK	0	0.554		SGSLAAEAIFK	0	0.645
MLISSEDVLHSWAIPSLGLK	0	0.595		LLVIPIDGSHWLSMLGVIQQLQQK	0	0.554		SILFVPTSAPR	0	0.645
VACITEQVLTLVNK	0	0.585		VAVTWLNR	0	0.55		VVKVFHSFR	1	0.644
FLPLPLTQLLNK	0	0.583		IYLPLSLPPQ	0	0.55		IILDELVQR	0	0.644
ILEEAGYLIK	0	0.58		SLDLDSIIAEVK	0	0.55		LAIFTDDIK	0	0.644
ACQAAWALK	0	0.578		AGNTIHAILLYR	0	0.55		VVQCSDLGLK	0	0.64
LGPLLDVLADSR	0	0.575		ALQLGTLFPPAEALK	0	0.547		STVAQLVK	0	0.638
TPVTVTLK	0	0.575		VIMVTGDHPITAK	0	0.546		DTTASAVAVGLK	0	0.633
VDIVQAVWSPFR	0	0.575		GVVVATGDR	0	0.544		YVFITGCDSGFGNLLAR	0	0.629
LIFDNLK	0	0.571		FTLTTLR	0	0.543		IALTDNSLVAR	0	0.627
ALRPTIFPVVPR	0	0.567		AVTSEIAVLQSR	0	0.542		IISAHGCK	0	0.625
NLGTLLGLGLALNSSMYR	0	0.567		LPVGTTATLYFR	0	0.542		DLLSPASIWLMR	0	0.625
LVLWDINK	0	0.563		MMFLSSATAFQR	0	0.542		SLEVSGLLR	0	0.622
VFQFLNAK	0	0.563		TAVDSGIALLTNFQVTK	0	0.541		AAELIANSLATAGDGLIELR	0	0.62
LIVYTILPNEELIADVQK	0	0.561		QADAVYFLPITPQFVTEVIK	0	0.54		FAAATGATPIAGR	0	0.615
AADTIGYPVMIR	0	0.558		GGPMFYAASVGLPTVLEK	0	0.539		YASLEGVTQSVAVFLGVPFAKPPLGSLR	0	0.614
LLVIPIDGSHWLSMLGVIQQLQQK	0	0.554		LATQLTGPVMPIR	0	0.538		MSINAEDVVVGDLVEVK	0	0.612
TLTLVDTGIGMTK	0	0.554		INFLVNNAGGQFM	0	0.538		IIGLDQVAGMSETALPGAFK	0	0.61
AGNTIHAILLYR	0	0.55		GLFIIDDK	0	0.537		YVYIAELLAHK	0	0.609
LTELLK	0	0.55		IMVANIEEVLQR	0	0.533		IPDQLVILDMK	0	0.609
SLDLDSIIAEVK	0	0.55		VPFIYGR	0	0.529		LVSDEMVVELIEK	0	0.608
VAVTWLNR	0	0.55		AAFGLSEAGFNTACLTK	0	0.529		MPFSLVGDVFELNFK	0	0.607
VIMVTGDHPITAK	0	0.546		LFSQETVM	0	0.525		VMPNAIVQSVGVSGGK	0	0.606
ANIIAWALAQIPQK	0	0.543		GLGISFSR	0	0.525		VIMVTGDHPITAK+Oxidation(M)	1	0.605
AVTSEIAVLQSR	0	0.542		NAVSQFVSSMSASADVLAMSK	0	0.524		VIGVENLR	0	0.6
LPVGTTATLYFR	0	0.542		AAVFNHFISDGVK	0	0.523		IEIFQTLPVR	0	0.6
MMFLSSATAFQR	0	0.542		GYFGDIWDIILK	0	0.517		GSPAVDVAVK	0	0.6
TAVDSGIALLTNFQVTK	0	0.541		ALQASALAAWGGK	0	0.515		TSFHALTSILK	0	0.6
QADAVYFLPITPQFVTEVIK	0	0.54		FYALSAR	0	0.514		LVEESLTEVSGFIPEVLNTFPALLR	0	0.596
ILGYMQLR	0	0.538		ACVIHGTDLK	0	0.51		MLISSEDVLHSWAIPSLGLK	0	0.595
GLFIIDDK	0	0.537		AAQIGAHTLSGACLDPAAFK	0	0.51		AVFVDLEPTVIDEVR	0	0.593
AAFGLSEAGFNTACLTK	0	0.529		GLGVDLLWTLEK	0	0.508		LASVPAGGAVAVSAAPGSAAPAAGSAPAAAEEK	0	0.591
VPFIYGR	0	0.529		IAASQNTVWSVVK	0	0.508		GYGFGLIK	0	0.587
FASFIDK	0	0.529		ANVVASALAQIPQK	0	0.507		LLLQEVR	0	0.586
NAVSQFVSSMSASADVLAMSK	0	0.524		DEVLKIM	1	0.5		GQPFDPTFLIGCAPCNVIADILFNK	0	0.584
AAVFNHFISDGVK	0	0.523		DLFVSN	0	0.5		ACQAAWALK	0	0.578
FGGGSVELLK	0	0.52		VSIIEPGSFK	0	0.5		TPVTVTLK	0	0.575
ALQASALAAWGGK	0	0.515		ANLIASALAQIPQK	0	0.5		DAGTIAGLNVLR	0	0.575
FYALSAR	0	0.514		VDQSILTGESVSVIK	0	0.5		VDIVQAVWSPFR	0	0.575
LVDVEDM	0	0.514		GTTITSVLPKPALVASR	0	0.494		LIFDNLK	0	0.571
TIAECLADELINAAK	0	0.513		GLSSLLYGSIPK	0	0.492		IQVLSMTGK	0	0.567
LVYTLPLEK	0	0.511		IPFLLSGTSYK	0	0.491		GNVGFVFTK	0	0.567
AAQIGAHTLSGACLDPAAFK	0	0.51		NMVPQQALVIR+Oxidation(M)	1	0.489		ALRPTIFPVVPR	0	0.567
ACVIHGTDLK	0	0.51		CFATQVYCK	0	0.489		FIDLIPTNLPHAVTCDIK	0	0.567
GLGVDLLWTLEK	0	0.508		INVQLIEAK	0	0.489		LVLWDINK	0	0.563
ANVVASALAQIPQK	0	0.507		DLGFFGIYK	0	0.489		VFQFLNAK	0	0.563
ESYPFLPTVIDGVVLPK	0	0.506		AAVPDAVGK	0	0.489		LIVYTILPNEELIADVQK	0	0.561
DEVLKIM	1	0.5		TSINVVR	0	0.486		TLTLVDTGIGMTK	0	0.554
TGAIVDVPVGDELLGR	0	0.5		EFINFVK	0	0.486		LLVIPIDGSHWLSMLGVIQQLQQK	0	0.554
VDQSILTGESVSVIK	0	0.5		GLLPQLLGVAPEK	0	0.485		LTELLK	0	0.55
VSIIEPGSFK	0	0.5		FGPVFTLHLGSR	0	0.483		VAVTWLNR	0	0.55
VSPSPVDPIVPVVPIGPPPAGFR	0	0.496		VEEDVASDLVM	0	0.482		SLDLDSIIAEVK	0	0.55
GTTITSVLPKPALVASR	0	0.494		QVAEMAECIGSALIQK	0	0.481		ALQLGTLFPPAEALK	0	0.547
NMVPQQALVIR+Oxidation(M)	1	0.489		GTTVLPMLSSVMLDQK	0	0.481		VIMVTGDHPITAK	0	0.546
AAVPDAVGK	0	0.489		CIELSSGSVK	0	0.48		VISLSGEHSIIGR	0	0.546
CFATQVYCK	0	0.489		IFTVDNNLLPVGK	0	0.477		GVVVATGDR	0	0.544
GAMLTHQNIVSNMAAFLK	0	0.489		FGVEAFSDCLR	0	0.473		TVLNSFLSK	0	0.544
EFINFVK	0	0.486		SGDAPLTVNELGTAYVSATTGAVATALGLNALTK	0	0.471		FTLTTLR	0	0.543
TSINVVR	0	0.486		AVAGDASESALLK	0	0.469		ANIIAWALAQIPQK	0	0.543
GTTVLPMLSSVMLDQK	0	0.481		LQQVGTVAQLWIYPIK	0	0.469		LPVGTTATLYFR	0	0.542
QVAEMAECIGSALIQK	0	0.481		LDFSTGNFNVLAVR	0	0.464		MMFLSSATAFQR	0	0.542
CIELSSGSVK	0	0.48		IAGQVAAANK	0	0.46		ILGYMQLR	0	0.538
SSLLNILNGLSVPTSGLATVYNK	0	0.478		LCYVALDFENEM	0	0.458		LATQLTGPVMPIR	0	0.538
IFTVDNNLLPVGK	0	0.477		VLDSGAPIK	0	0.456		GLFIIDDK	0	0.537
LKEIVTNFLAGFEP	1	0.471		DPQLVPVLIDAAR	0	0.454		ELIPNIPFQMLLR	0	0.531
SGDAPLTVNELGTAYVSATTGAVATALGLNALTK	0	0.471		AIASAAEGGSVPPIR	0	0.453		VPFIYGR	0	0.529
ETTAGHLALLVTK	0	0.469		MQVNAEEVVVGDLVEIK	0	0.453		GLGISFSR	0	0.525
LQQVGTVAQLWIYPIK	0	0.469		TGIGVQLK	0	0.45		IDATSASM	0	0.525
GIRPAINVGLSVSR	0	0.464		IPLENLQIIR	0	0.45		AAVFNHFISDGVK	0	0.523
LDFSTGNFNVLAVR	0	0.464		LMDKVELLLPK	1	0.445		KFVSLAELQ	1	0.522
AAGVNVEPFWPGLFAK	0	0.463		LNNLVLFDK	0	0.444		FGGGSVELLK	0	0.52
FGELALTK	0	0.463		AEMWLIR	0	0.443		GYFGDIWDIILK	0	0.517
MGLVDQLVDPLGPGIK	0	0.462		VPTPNVSVVDLTCR	0	0.443		ALQASALAAWGGK	0	0.515
IAGQVAAANK	0	0.46		IASQVAALDLGYKPGVEAIR	0	0.44		LVDVEDM	0	0.514
SMFAGVPTMR	0	0.46		LFAEAVQK	0	0.438		TIAECLADELINAAK	0	0.513
LCYVALDFENEM	0	0.458		GIAVHPELFSIDNGLLTPTLK	0	0.438		ASLADIWAK	0	0.511
NLLHVTDTGVGM	0	0.458		VLQLINDNTATALSYGVFR	0	0.437		LVYTLPLEK	0	0.511
ILYMMDEINNPVLTVK	0	0.456		TFLNLMDLLNK	0	0.436		ACVIHGTDLK	0	0.51
MQVNAEEVVVGDLVEIK	0	0.453		KEPLFGISTGNIITGLAAGAK	1	0.433		AAQIGAHTLSGACLDPAAFK	0	0.51
GIGETPIVPLGISYIEDFAK	0	0.45		ISEIEDAAFLAR	0	0.433		IAASQNTVWSVVK	0	0.508
GSAITGPVAK	0	0.45		TSLLASILDPYSNAFAWMK	0	0.432		DLFVSN	0	0.5
IPLENLQIIR	0	0.45		LLTVWLPDSLTTWEIHGVSLSK	0	0.432		TILHVFLEQAR	0	0.5
TGIGVQLK	0	0.45		LLWESGSLLR	0	0.43		VDQSILTGESVSVIK	0	0.5
LMDKVELLLPK	1	0.445		AFAMTNQILVER	0	0.425		TGAIVDVPVGDELLGR	0	0.5
MADGAPLAGVR	0	0.445		DFLAGGVAAANSK	0	0.423		VSPSPVDPIVPVVPIGPPPAGFR	0	0.496
LNNLVLFDK	0	0.444		KADIGVAMGIAGSDVSK	1	0.418		FINFVPTNLPHAVTCDIK	0	0.494
SSFLLNLPEEAIPVAVEK	0	0.444		LPPGPTPLPIFGNFLQIDM	0	0.416		LHFFMPGFAPLTSR	0	0.493
AEMWLIR	0	0.443		TLEAMEAALALEK	0	0.415		GLSSLLYGSIPK	0	0.492
IIFDDFR	0	0.443		GIGETPIVPLGISYLDDFAK	0	0.415		LYLGHSYVTAIR	0	0.492
VPTPNVSVVDLTCR	0	0.443		GVAGALRPLLQSAVPATSEPPVLDVK	0	0.415		IPFLLSGTSYK	0	0.491
LGNTQGVISAFSTIMSVHR	0	0.442		VFESIGK	0	0.414		NMVPQQALVIR+Oxidation(M)	1	0.489
GIAVHPELFSIDNGLLTPTLK	0	0.438		IGQGYLIK	0	0.412		CFATQVYCK	0	0.489
VLQLINDNTATALSYGVFR	0	0.437		SGQSYLAAGLLQNQVAVVTGGATGIGK	0	0.411		INVQLIEAK	0	0.489
GLQHLYALVLVNNK	0	0.436		GSLSGWILSK	0	0.41		AAVPDAVGK	0	0.489
TFLNLMDLLNK	0	0.436		VCNYGLIFTQK	0	0.409		GAMLTHQNIVSNMAAFLK	0	0.489
KEPLFGISTGNIITGLAAGAK	1	0.433		LAALTAADRVPWAK	1	0.407		WAAQVIR	0	0.486
ISEIEDAAFLAR	0	0.433		LPCVEDYLSAILNR	0	0.407		FGPVFTLHLGSR	0	0.483
LLTVWLPDSLTTWEIHGVSLSK	0	0.432		GKLPPGPIPLPIIGNIFQLNVK	1	0.405		VEEDVASDLVM	0	0.482
LLWESGSLLR	0	0.43		GYAVNVFDVR	0	0.4		QVAEMAECIGSALIQK	0	0.481
VIHDNFGIVEGLMTTVHAITATQK	0	0.429		SPPYIYSPIPFLGHAIAFGK	0	0.4		GTTVLPMLSSVMLDQK	0	0.481
VSHLLGINVTDFTR	0	0.429		VLILGSGGLSIGQAGEFDYSGSQAVK	0	0.4		CIELSSGSVK	0	0.48
AFAMTNQILVER	0	0.425		LPPGPTPLPIIGNLLQLNLK	0	0.395		SAPLLLPGR	0	0.478
TDPSIMGGMIVR	0	0.425		TMALTWASSGVR	0	0.392		SSLLNILNGLSVPTSGLATVYNK	0	0.478
DFLAGGVAAANSK	0	0.423		YLGPAVLMQAYR	0	0.392		IFTVDNNLLPVGK	0	0.477
KADIGVAMGIAGSDVSK	1	0.418		FSNLAPLGIPR	0	0.391		EIVTNFLAGFEP	0	0.476
TSFFQALGITTK	0	0.417		WLLDFASK	0	0.387		FGVEAFSDCLR	0	0.473
LPPGPTPLPIFGNFLQIDM	0	0.416		AMNLDVLLTPMLGPALDLNTPGR	0	0.387		VLLASPELHEAVEEVLPTLK	0	0.47
ATVQSVLLDSAGR	0	0.415		ESFGEDTGFMAEVLNAIPILLQIPGLPGK	0	0.386		AVAGDASESALLK	0	0.469
GIGETPIVPLGISYLDDFAK	0	0.415		KGLTPSQIGVILR	1	0.385		ETTAGHLALLVTK	0	0.469
GVAGALRPLLQSAVPATSEPPVLDVK	0	0.415		SPVLEDIAGYLMK	0	0.385		TVGPTLGGLLYR	0	0.467
LDVLVNNAYAGVQAILNTTTK	0	0.414		GTAVLTSLTSVLHDSK	0	0.381		GIRPAINVGLSVSR	0	0.464
IGQGYLIK	0	0.412		IINEPTAAAIAYGLDK	0	0.381		LDFSTGNFNVLAVR	0	0.464
TLINILTER	0	0.411		LVLEVAQHLGESTVR	0	0.38		FLPGYVGGVQEGAITPAGIVNK	0	0.464
GSLSGWILSK	0	0.41		IILNELAQR	0	0.378		ILLDVKTR	1	0.463
FISDKDASVVGFFR	1	0.407		ILLMDLNEK	0	0.378		FGELALTK	0	0.463
LPCVEDYLSAILNR	0	0.407		IAPLEEGM	0	0.375		AAGVNVEPFWPGLFAK	0	0.463
TFVVQGFGNVGLHSMR	0	0.406		EIMIAAQR	0	0.375		MGLVDQLVDPLGPGIK	0	0.462
GKLPPGPIPLPIIGNIFQLNVK	1	0.405		LFSGATMASSR	0	0.373		IAGQVAAANK	0	0.46
VLILGSGGLSIGQAGEFDYSGSQAVK	0	0.4		LGLSMLSSPHP	0	0.373		LVSSVSDLPK	0	0.46
LPPGPTPLPIIGNLLQLNLK	0	0.395		AMEIAEALGR	0	0.37		LWYGTSLALR	0	0.46
TYFPYLMATLTAR	0	0.392		TFESLVDFCK	0	0.37		SMFAGVPTMR	0	0.46
YLGPAVLMQAYR	0	0.392		AVLTVTQYR	0	0.367		LCYVALDFENEM	0	0.458
FSNLAPLGIPR	0	0.391		AALQELLSK	0	0.367		NLLHVTDTGVGM	0	0.458
LVLLNMPGPPR	0	0.391		VSDLAGLDVGWK	0	0.367		VLDSGAPIK	0	0.456
AMNLDVLLTPMLGPALDLNTPGR	0	0.387		ILFRPVASQLPR	0	0.367		ILYMMDEINNPVLTVK	0	0.456
APGIIPR	0	0.386		TPLVYSLR	0	0.363		DPQLVPVLIDAAR	0	0.454
ESFGEDTGFMAEVLNAIPILLQIPGLPGK	0	0.386		VELVPPTLGEIPTAIQSMK	0	0.363		MQVNAEEVVVGDLVEIK	0	0.453
GEVPCTVTTAFPLDEAVLSELK	0	0.386		ADGSGSVVLR	0	0.36		VVAHYPVEVR	0	0.45
KGLTPSQIGVILR	1	0.385		LTAAVDELR	0	0.356		IPLENLQIIR	0	0.45
SPVLEDIAGYLMK	0	0.385		EVAWNLTSVDLVR	0	0.354		GIGETPIVPLGISYIEDFAK	0	0.45
GTAVLTSLTSVLHDSK	0	0.381		SIFSAVLDELKVAQAPWK	1	0.35		LMDKVELLLPK	1	0.445
IINEPTAAAIAYGLDK	0	0.381		VWVLTGDK	0	0.35		LNNLVLFDK	0	0.444
IILNELAQR	0	0.378		LTVNDFVR	0	0.35		AEMWLIR	0	0.443
ILLMDLNEK	0	0.378		ANAIAWALAQIPQK	0	0.35		IIFDDFR	0	0.443
EIMIAAQR	0	0.375		VLIEDGSGEAVLSR	0	0.35		VPTPNVSVVDLTCR	0	0.443
LGLSMLSSPHP	0	0.373		VGEATETALTCLVEK	0	0.347		LGNTQGVISAFSTIMSVHR	0	0.442
AAHANPPTLLLPVIHMLEGR	0	0.37		SFNTVPYIVGINK	0	0.346		GIAVHPELFSIDNGLLTPTLK	0	0.438
AMEIAEALGR	0	0.37		SFLVGNAAQSLSK	0	0.346		VLQLINDNTATALSYGVFR	0	0.437
AVLTVTQYR	0	0.367		LTVDTIFVPNTGK	0	0.346		TFLNLMDLLNK	0	0.436
TPLVYSLR	0	0.363		NMVPQQALVIR	0	0.345		TFAPEEISAMVLTK	0	0.436
VELVPPTLGEIPTAIQSMK	0	0.363		TVIGDHGDEIFSVFGSPFLK	0	0.345		GLQHLYALVLVNNK	0	0.436
ADGSGSVVLR	0	0.36		LLMDDLK	0	0.343		ISEIEDAAFLAR	0	0.433
ILDNLSMVIKPGETTALVGSSGAGK	0	0.36		LLAENIR	0	0.343		LLTVWLPDSLTTWEIHGVSLSK	0	0.432
IYFMAGSSR	0	0.356		LLAQDIR	0	0.343		LLWESGSLLR	0	0.43
MIDLSGNPVLR	0	0.355		GNDVLVIECNLR	0	0.342		VSHLLGINVTDFTR	0	0.429
EVAWNLTSVDLVR	0	0.354		SNPAIQAAIDLTAGAAGGTACVLTGQPFDTMK	0	0.338		VIHDNFGIVEGLMTTVHAITATQK	0	0.429
SIFSAVLDELKVAQAPWK	1	0.35		MLGEALSK	0	0.337		VVDALGNAIDGK	0	0.425
ANAIAWALAQIPQK	0	0.35		AMVASGSELGK	0	0.336		IDATSASMLASK	0	0.425
INVNEIFYDLVR	0	0.35		QEILAINQVFK	0	0.336		TDPSIMGGMIVR	0	0.425
LLVVYPWTQR	0	0.35		GYPIDILLSSR	0	0.336		DFLAGGVAAANSK	0	0.423
VWVLTGDK	0	0.35		FSGGLPLPPSYVPVVLSELSDR	0	0.336		VLIVEPEGIK	0	0.419
LTVDTIFVPNTGK	0	0.346		GIGETPIMPLGISYIEDFAK	0	0.335		KADIGVAMGIAGSDVSK	1	0.418
SFLVGNAAQSLSK	0	0.346		MCAGEGLAR	0	0.333		TSFFQALGITTK	0	0.417
SFNTVPYIVGINK	0	0.346		LGLIPEEFFQFLYPK	0	0.333		DAGTIAGLNVMR	0	0.417
NMVPQQALVIR	0	0.345		IAPSFAVESMEDALK	0	0.333		LPPGPTPLPIFGNFLQIDM	0	0.416
AVVVNAAQLASYSQSK	0	0.344		LPNGLVIASLENYAPLSR	0	0.333		VLTSLTSVLHDSK	0	0.415
LLMDDLK	0	0.343		MLKPAEAALYTDALNEVISDFIAR	0	0.333		GIGETPIVPLGISYLDDFAK	0	0.415
GNDVLVIECNLR	0	0.342		ANAVAWALAQIPQK	0	0.329		TAGWNIPMGLLFSR	0	0.414
EKDILAAIAADLSK	1	0.336		VTAEVVLAHPGGGSTAR	0	0.329		LDVLVNNAYAGVQAILNTTTK	0	0.414
AMVASGSELGK	0	0.336		VGWEQLLTTIAR	0	0.325		YVAAVPYR	0	0.413
FSGGLPLPPSYVPVVLSELSDR	0	0.336		FSDLVPIGVPHR	0	0.325		IGQGYLIK	0	0.412
VFITDDFHDMM	0	0.336		ESLSGQAATRPLVATVGLNVPASVR	0	0.324		TLINILTER	0	0.411
GPEAGYVATPIAMVQAAVTFLNDASDLPK	0	0.334		KPMVVLGSSALQR	0	0.323		GSLSGWILSK	0	0.41
IAPSFAVESMEDALK	0	0.333		NTQFVLCHYVVSR	0	0.323		EGVSVFYVSR	0	0.41
LGLIPEEFFQFLYPK	0	0.333		TTATM	0	0.32		TGPAATTLSDTAAAESLVDSSEVTVIGFFK	0	0.41
LPNGLVIASLENYAPLSR	0	0.333		MTALAQDFAVNLGPK	0	0.32		VCNYGLIFTQK	0	0.409
MLKPAEAALYTDALNEVISDFIAR	0	0.333		VFVPTGFSAFPSELLHAPEK	0	0.32		LPCVEDYLSAILNR	0	0.407
ANAVAWALAQIPQK	0	0.329		GDYSVLVPGLR	0	0.318		TFVVQGFGNVGLHSMR	0	0.406
VTAEVVLAHPGGGSTAR	0	0.329		CLLQIQASSGK	0	0.318		GKLPPGPIPLPIIGNIFQLNVK	1	0.405
AEYLHTWGGLLPVISK	0	0.325		VTASPQSLCGLR	0	0.317		QIFLGGVDK	0	0.4
FSDLVPIGVPHR	0	0.325		GVATSWLR	0	0.313		LPPGPTPLPIIGNFLQIDVK	0	0.4
VGWEQLLTTIAR	0	0.325		VTILNGASQDLIPQLK	0	0.312		LPPGPTPLPIIGNLLQLNLK	0	0.395
ESLSGQAATRPLVATVGLNVPASVR	0	0.324		NITYLPAGQSVLLQLPQ	0	0.312		YLGPAVLMQAYR	0	0.392
NTQFVLCHYVVSR	0	0.323		EPGQDLVVLSLPITPEFIPSFR	0	0.309		TYFPYLMATLTAR	0	0.392
GAAVEVNFR	0	0.322		FADLAPIGLPHR	0	0.308		FSNLAPLGIPR	0	0.391
MTALAQDFAVNLGPK	0	0.32		AEEVAFWTQLLAK	0	0.308		LVLLNMPGPPR	0	0.391
VFVPTGFSAFPSELLHAPEK	0	0.32		TFMALLDNLLAENR	0	0.307		APLVLEQGLR	0	0.39
CLLQIQASSGK	0	0.318		LVDQEFLADPLVPPQLTIK	0	0.305		WLLDFASK	0	0.387
GDYSVLVPGLR	0	0.318		GNLANVIR	0	0.3		AMNLDVLLTPMLGPALDLNTPGR	0	0.387
FTMELAK	0	0.314		ELPSWILMR	0	0.3		APGIIPR	0	0.386
DPNIVIAK	0	0.313		LLIEDLEAR	0	0.3		GEVPCTVTTAFPLDEAVLSELK	0	0.386
GVATSWLR	0	0.313		GAMVTHQNIM	0	0.3		ESFGEDTGFMAEVLNAIPILLQIPGLPGK	0	0.386
TVIGDHGDELFSVFGSPFLK	0	0.31		NTLDCGVQILK	0	0.3		KGLTPSQIGVILR	1	0.385
EPGQDLVVLSLPITPEFIPSFR	0	0.309		FELTCYSLAPQIK	0	0.3		GTAVLTSLTSVLHDSK	0	0.381
AEEVAFWTQLLAK	0	0.308		SAYALGGLGSGICPNK	0	0.294		IINEPTAAAIAYGLDK	0	0.381
FADLAPIGLPHR	0	0.308		VPASNLILGEGR	0	0.283		HLIIGVSSDR	0	0.38
TFMALLDNLLAENR	0	0.307		GTTIITSLSSVLHDSK	0	0.281		LVLEVAQHLGESTVR	0	0.38
VDHIVGMLMDGLKDLGLDK	1	0.3		VVYSPYGSLATEILQK	0	0.281		GTVLLSGPR	0	0.378
ELPSWILMR	0	0.3		VQIAVANAQELLQR	0	0.279		ILLMDLNEK	0	0.378
GAMVTHQNIM	0	0.3		DLLLPITPPATNPLLQCR	0	0.278		EIMIAAQR	0	0.375
SAYALGGLGSGICPNK	0	0.294		VVELLADIVQNISLEDSQIEK	0	0.276		LGLSMLSSPHP	0	0.373
LIDLHSPSEIVK	0	0.292		FPLFGGWK	0	0.275		FFTGQITAAGK	0	0.373
GIIAVLQPIMQEYGVSFVNEER	0	0.291		GWAPTLIGYSMQGLCK	0	0.275		AMEIAEALGR	0	0.37
IEVEKPFAIAK	0	0.291		GIEAGAEDLEILPNGLTFFSTGLK	0	0.275		TFESLVDFCK	0	0.37
VVYSPYGSLATEILQK	0	0.281		GGLLNSFMQLR	0	0.273		VLIQVGYEPLPPTIGR	0	0.369
DFVENVTSGNAVDFFPVLR	0	0.279		YSSPTTIATVMSLSK	0	0.273		ILDNLSMVIKPGETTALVGSSGAGK	0	0.36
DLLLPITPPATNPLLQCR	0	0.278		SGMFWLR	0	0.271		ALDLSMR	0	0.357
GIEAGAEDLEILPNGLTFFSTGLK	0	0.275		FVDHVFDEQVIDSLTVK	0	0.271		VVFQEFR	0	0.357
GWAPTLIGYSMQGLCK	0	0.275		VPAIYGVDTR	0	0.27		IYFMAGSSR	0	0.356
GGLLNSFMQLR	0	0.273		FALPSPQHILGLPIGQHIYLSTR	0	0.27		TGLLSGLDIMEVNPTLGK	0	0.356
FVDHVFDEQVIDSLTVK	0	0.271		LGEYGFQNAVLVR	0	0.269		EVAWNLTSVDLVR	0	0.354
FALPSPQHILGLPIGQHIYLSTR	0	0.27		IFNKPVPSLPNMDSVFAEAIAK	0	0.268		QFLLAAEAVDDIPFGITSNSDVFSK	0	0.352
VPAIYGVDTR	0	0.27		QGFCIPVETGKPGLLLTK	0	0.267		LITLEEEM	0	0.35
LGEYGFQNAVLVR	0	0.269		VPMTPGVK	0	0.263		VWVLTGDK	0	0.35
QGFCIPVETGKPGLLLTK	0	0.267		RTAVDSGIALLTNFQVTK	1	0.261		LLVVYPWTQR	0	0.35
TSIAIDTIINQK	0	0.267		IPSAVGYQPTLATDMGTM	0	0.261		INVNEIFYDLVR	0	0.35
ILLLDEPTAGLDPFSR	0	0.262		IPSAVGYQPTLATDM	0	0.26		ANAIAWALAQIPQK	0	0.35
RTAVDSGIALLTNFQVTK	1	0.261		TYGPVFTLYFGSQPTVVLHGYEAVK	0	0.26		VGEATETALTCLVEK	0	0.347
TYGPVFTLYFGSQPTVVLHGYEAVK	0	0.26		GQILWFR	0	0.257		SFNTVPYIVGINK	0	0.346
LDNASAFQGAVISPHYDSLLVK	0	0.259		FTQAGSEVSALLGR	0	0.257		LTVDTIFVPNTGK	0	0.346
GQILWFR	0	0.257		IGFFQGDIR	0	0.256		NMVPQQALVIR	0	0.345
SIETFAMNICEHFLSSFSHVTR	0	0.255		GALVTVGQLSCYDQAK	0	0.256		TVIGDHGDEIFSVFGSPFLK	0	0.345
YGVEAFSDVLR	0	0.255		YGVEAFSDVLR	0	0.255		VIMITGDNK	0	0.344
CGIIHPGEDFLCLEGK	0	0.25		SIETFAMNICEHFLSSFSHVTR	0	0.255		AVVVNAAQLASYSQSK	0	0.344
EGFDVGVIADPLYILDNK	0	0.25		LIGEYGLR	0	0.25		LLMDDLK	0	0.343
LLLQVQHASK	0	0.25		TAVAPIER	0	0.25		LLAENIR	0	0.343
TAVAPIER	0	0.25		LLLQVQHASK	0	0.25		LLAQDIR	0	0.343
YITLLPSSLPHAVVQDTK	0	0.25		CGIIHPGEDFLCLEGK	0	0.25		SNPAIQAAIDLTAGAAGGTACVLTGQPFDTMK	0	0.338
SGPFAPVLSATSR	0	0.246		EGFDVGVIADPLYILDNK	0	0.25		MLGEALSK	0	0.337
MQLLEIITTDK	0	0.245		YITLLPSSLPHAVVQDTK	0	0.25		EKDILAAIAADLSK	1	0.336
GTDVFPILGSLMTDPK	0	0.244		SGPFAPVLSATSR	0	0.246		IQAIELEDLLR	0	0.336
SQIHDIVLVGGSTR	0	0.243		TVELLSGVVDQTK	0	0.246		VFITDDFHDMM	0	0.336
VLFEGTR	0	0.243		GTDVFPILGSLMTDPK	0	0.244		AMVASGSELGK	0	0.336
ALESHAAAFK	0	0.24		SQIHDIVLVGGSTR	0	0.243		QEILAINQVFK	0	0.336
HALLETALTR	0	0.24		VIGSGCNLDSAR	0	0.242		GYPIDILLSSR	0	0.336
EITALAPSTMK	0	0.236		DLQMVNISLR	0	0.24		GPEAGYVATPIAMVQAAVTFLNDASDLPK	0	0.334
TFMAFLDNLLAENR	0	0.236		ISSLPNVK	0	0.238		MCAGEGLAR	0	0.333
IPVPILPGLPMNNHGNYIVR	0	0.235		DIDLSPVTVGFGSIPPQFK	0	0.237		LGLIPEEFFQFLYPK	0	0.333
CTGGEVGATSALAPK	0	0.233		EITALAPSTMK	0	0.236		LPNGLVIASLENYAPLSR	0	0.333
LNDFASAVR	0	0.233		TFMAFLDNLLAENR	0	0.236		MLKPAEAALYTDALNEVISDFIAR	0	0.333
LNWATYLASTENIIVASFDGR	0	0.233		IPVPILPGLPMNNHGNYIVR	0	0.235		ANAVAWALAQIPQK	0	0.329
NINADEAAAMGAVYQAAALSK	0	0.233		DFIDYYLIK	0	0.233		VGWEQLLTTIAR	0	0.325
DFIDYYLIK	0	0.233		GIVVYTGDR	0	0.233		FSDLVPIGVPHR	0	0.325
SINPDEAVAYGAAVQAAILSGDK	0	0.23		LNDFASAVR	0	0.233		AEYLHTWGGLLPVISK	0	0.325
LLQSLVTVELGNQR	0	0.229		CTGGEVGATSALAPK	0	0.233		GAAVEVNFR	0	0.322
TIEYLEEVAVNFAK	0	0.229		IIVIMDSYDNDLVER	0	0.233		VFVPTGFSAFPSELLHAPEK	0	0.32
GLWGLVNNAGISVPMGPNEWM	0	0.224		NINADEAAAMGAVYQAAALSK	0	0.233		CLLQIQASSGK	0	0.318
MLTPLELVQFDIETAEPVR	0	0.221		LNWATYLASTENIIVASFDGR	0	0.233		VTASPQSLCGLR	0	0.317
ISIPLDSHLR	0	0.22		ILTFDQLALESPK	0	0.231		FTMELAK	0	0.314
NPFLAAVTANR	0	0.218		SINPDEAVAYGAAVQAAILSGDK	0	0.23		GVATSWLR	0	0.313
ITDSAGHILYAK	0	0.217		LLQSLVTVELGNQR	0	0.229		VTILNGASQDLIPQLK	0	0.312
VLHIQR	0	0.217		TLAILQIESEK	0	0.227		EPGQDLVVLSLPITPEFIPSFR	0	0.309
QGAIVAVTGDGVNDSPALK	0	0.216		LGPQAFFK	0	0.225		FADLAPIGLPHR	0	0.308
GAAQNIIPASTGAAK	0	0.213		NVATDALGALEAR	0	0.223		AEEVAFWTQLLAK	0	0.308
VSNLPTVK	0	0.213		ALSEIAGITLPYDTLDQVR	0	0.221		TFMALLDNLLAENR	0	0.307
DFIDYFLIER	0	0.21		MLTPLELVQFDIETAEPVR	0	0.221		KAPVLFSK	1	0.3
VVFETGNYVK	0	0.21		ISIPLDSHLR	0	0.22		GNLANVIR	0	0.3
ALTAELDTLGK	0	0.209		NPFLAAVTANR	0	0.218		ELPSWILMR	0	0.3
TESIVAATQWVK	0	0.208		VLHIQR	0	0.217		GAMVTHQNIM	0	0.3
CGILHPGEDFLCLEGK	0	0.206		QGAIVAVTGDGVNDSPALK	0	0.216		FELTCYSLAPQIK	0	0.3
LGEWAVVTGGTDGIGK	0	0.206		VSVVEPGNFIAATSLYSPER	0	0.215		GIEGAQASPLIPGAGEIINADNIIK	0	0.3
ASSFVLALEPELESR	0	0.2		VSNLPTVK	0	0.213		IEVEKPFAIAK	0	0.291
ASTQSLAEVLK	0	0.2		WFYVDFGGVKPVGSELVPK	0	0.211		NSYLEVLLK	0	0.289
HALIIYDDLSK	0	0.2		AIAELGIYPAVDPLDSTSR	0	0.211		GTTIITSLSSVLHDSK	0	0.281
LPPGPTPLPIFGNFLQIDMK	0	0.2		DFIDYFLIER	0	0.21		VVYSPYGSLATEILQK	0	0.281
LTGADGTPPGFLLK	0	0.2		VVFETGNYVK	0	0.21		AVSASDTGTM	0	0.28
MPELIDIR	0	0.2		DFIDYFLIQR	0	0.21		YNATVIQYIGELLR	0	0.279
VLVDHFGYTK	0	0.2		ALTAELDTLGK	0	0.209		VQIAVANAQELLQR	0	0.279
MGDQALSFLK	0	0.2		TESIVAATQWVK	0	0.208		GWAPTLIGYSMQGLCK	0	0.275
TVILMDPFDDDLMK	0	0.193		TIAMDGTEGLVR	0	0.208		GIEAGAEDLEILPNGLTFFSTGLK	0	0.275
YDGIILPGK	0	0.189		CGILHPGEDFLCLEGK	0	0.206		GGLLNSFMQLR	0	0.273
DPPVVDCTCFGLPR	0	0.186		VLDSGAPIKIPVGPETLGR	1	0.205		TFAPEEISAM	0	0.27
GPGFLSIEPLDLR	0	0.185		MPELIDIR	0	0.2		FALPSPQHILGLPIGQHIYLSTR	0	0.27
TVDNFVALATGEK	0	0.185		AMVNLQIQK	0	0.2		LGEYGFQNAVLVR	0	0.269
ALKPTVFPTVPR	0	0.183		VLVDHFGYTK	0	0.2		QGFCIPVETGKPGLLLTK	0	0.267
LVNANGEAVYCK	0	0.183		LATSLGASEQALR	0	0.2		VPMTPGVK	0	0.263
TVMGDFAQFVDK	0	0.183		IPWFQYPIIYDIR	0	0.2		NMLFSGTNIAAGK	0	0.262
AISYLISGYQR	0	0.182		ASSFVLALEPELESR	0	0.2		ILLLDEPTAGLDPFSR	0	0.262
GAGVTLNVLEMTADDLENALK	0	0.181		LPPGPTPLPIFGNFLQIDMK	0	0.2		IPSAVGYQPTLATDMGTM	0	0.261
GIGTDEATIIDIITQR	0	0.181		YDGIILPGK	0	0.189		IPSAVGYQPTLATDM	0	0.26
AERPDGLILGMGGQTALNCGVELFK	0	0.18		TIGISVDPR	0	0.189		TYGPVFTLYFGSQPTVVLHGYEAVK	0	0.26
LITQGESCLK	0	0.18		SAINEVVTR	0	0.189		GQILWFR	0	0.257
LPVALDPGSK	0	0.18		FGLYLPLFKPSASTSK	0	0.187		VTNIFPK	0	0.257
TADGIVSHLK	0	0.18		DPPVVDCTCFGLPR	0	0.186		FTQAGSEVSALLGR	0	0.257
TSATWFALSR	0	0.18		TVMGDFAQFVDK	0	0.183		SVSNLKPVPVIGSK	0	0.257
GDLLFLTNR	0	0.178		AISYLISGYQR	0	0.182		IGFFQGDIR	0	0.256
ITQSNAILR	0	0.178		VAGMLQSFEGK	0	0.182		YGVEAFSDVLR	0	0.255
QLMDNEVLM	0	0.178		GIGTDEATIIDIITQR	0	0.181		SIETFAMNICEHFLSSFSHVTR	0	0.255
ILAELLPQYLDQDLYMIVNGGVEETTELLR	0	0.177		GAGVTLNVLEMTADDLENALK	0	0.181		TAVAPIER	0	0.25
IPPTYQICFSAR	0	0.175		LITQGESCLK	0	0.18		VTLMEEGFNPSVIK	0	0.25
LVQEVTDFAK	0	0.17		LPVALDPGSK	0	0.18		CGIIHPGEDFLCLEGK	0	0.25
TASEMVLADDNFSTIVAAVEEGR	0	0.17		LVAQGSPPLK	0	0.18		EGFDVGVIADPLYILDNK	0	0.25
GQILNLEVK	0	0.167		AERPDGLILGMGGQTALNCGVELFK	0	0.18		YITLLPSSLPHAVVQDTK	0	0.25
QAADMILLDDNFASIVTGVEEGR	0	0.165		GDLLFLTNR	0	0.178		LFSSVEHLQLANSYGLFR	0	0.25
EFADSLGIPFLETSAK	0	0.162		ALVDGPCTR	0	0.178		IPQGGLAGALPHEDLPFWLVR	0	0.248
IPQTVLWR	0	0.162		QLMDNEVLM	0	0.178		MQLLEIITTDK	0	0.245
LSATSTWLEDEGFGATTVMLK	0	0.162		IYSTLAGSR	0	0.178		GTDVFPILGSLMTDPK	0	0.244
VNEAACDIAR	0	0.16		ITQSNAILR	0	0.178		VLFEGTR	0	0.243
TFSHELSDFGLESTTGEIPVVAIR	0	0.158		LGEVSPNLVR	0	0.17		AQFLVEK	0	0.243
DFIDTYLLR	0	0.156		INFLVNNAGGQFMAPAEDITAK	0	0.168		SQIHDIVLVGGSTR	0	0.243
LLQYSDALEHLLSTGQGVVLER	0	0.155		GTYQGLTATVLK	0	0.167		EGILFYITPNFR	0	0.242
APSMVAAAVTYSKPR	0	0.153		QAADMILLDDNFASIVTGVEEGR	0	0.165		HALLETALTR	0	0.24
FESAFLSHVVSQHQSLLGNIR	0	0.152		IPQTVLWR	0	0.162		DLQMVNISLR	0	0.24
DFTPSGIAGAFR	0	0.15		EFADSLGIPFLETSAK	0	0.162		ISSLPNVK	0	0.238
LQNPDLDSEALLTLPLLQLVQK	0	0.15		LSATSTWLEDEGFGATTVMLK	0	0.162		DIDLSPVTVGFGSIPPQFK	0	0.237
SLGPENLLLK	0	0.15		DFIDTYLLR	0	0.156		EITALAPSTMK	0	0.236
TTTNVLGDSLGAGIVEHLSR	0	0.15		DLFHTPILR	0	0.156		IPVPILPGLPMNNHGNYIVR	0	0.235
TVLMNPNIASVQTNEVGLK	0	0.147		LLQYSDALEHLLSTGQGVVLER	0	0.155		DFIDYYLIK	0	0.233
LSKDPNIVIAK	1	0.145		APSMVAAAVTYSKPR	0	0.153		GLFTGLTPR	0	0.233
AAYFGIYDTAK	0	0.145		DFTPSGIAGAFR	0	0.15		GIVVYTGDR	0	0.233
LNIMTAGPR	0	0.144		TTTNVLGDSLGAGIVEHLSR	0	0.15		LNDFASAVR	0	0.233
LQSGELSPEAVFFTYLGK	0	0.144		LQNPDLDSEALLTLPLLQLVQK	0	0.15		DGISNWLGFMLR	0	0.233
VITIMQNPR	0	0.144		TVLMNPNIASVQTNEVGLK	0	0.147		CTGGEVGATSALAPK	0	0.233
EIFAQEAFAPFR	0	0.142		AAYFGIYDTAK	0	0.145		IIVIMDSYDNDLVER	0	0.233
LDFLSALEEVIDNPFYK	0	0.141		LQSGELSPEAVFFTYLGK	0	0.144		NINADEAAAMGAVYQAAALSK	0	0.233
DFNTVPYIVGINK	0	0.138		LDFLSALEEVIDNPFYK	0	0.141		LNWATYLASTENIIVASFDGR	0	0.233
ILGIGPDDPDLVR	0	0.138		NFNTVPYIVGINK	0	0.138		ILTFDQLALESPK	0	0.231
NFNTVPYIVGINK	0	0.138		ILGIGPDDPDLVR	0	0.138		AQYPIADLVK	0	0.23
TLLFSGQK	0	0.137		KFPLEPLITHVLPFEK	1	0.137		SINPDEAVAYGAAVQAAILSGDK	0	0.23
GRLPPGPTPLPIIGNLLQLNLK	1	0.136		TLLFSGQK	0	0.137		TIEYLEEVAVNFAK	0	0.229
GLTLQWVYSAR	0	0.136		GRLPPGPTPLPIIGNLLQLNLK	1	0.136		LLQSLVTVELGNQR	0	0.229
LEDILESINSIK	0	0.133		AAIISAEGDSK	0	0.136		TLAILQIESEK	0	0.227
VLGTSVESIMATEDR	0	0.133		TIDIEPDIEALLSK	0	0.136		GLWGLVNNAGISVPMGPNEWM	0	0.224
YGPVFTIHLGPR	0	0.133		SHGVLGLYR	0	0.133		SDIDEIVLVGGSTR	0	0.221
SVVEFLQGYIGIPHGGFPEPFR	0	0.132		IDAAAPLDK	0	0.133		MLTPLELVQFDIETAEPVR	0	0.221
IINEPTAAAIAYGLDKK	1	0.129		YGPVFTIHLGPR	0	0.133		ISIPLDSHLR	0	0.22
FYGPAGPYGIFAGR	0	0.129		SYYDAILEAAFR	0	0.133		NPFLAAVTANR	0	0.218
ELTYFGVK	0	0.125		LEDILESINSIK	0	0.133		VLHIQR	0	0.217
VVDALGNAIDGKGPVGSK	1	0.122		VLGTSVESIMATEDR	0	0.133		QGAIVAVTGDGVNDSPALK	0	0.216
LEVNLQAMK	0	0.122		IINEPTAAAIAYGLDKK	1	0.129		VSVVEPGNFIAATSLYSPER	0	0.215
YWGVASFLQR	0	0.12		FYGPAGPYGIFAGR	0	0.129		GAAQNIIPASTGAAK	0	0.213
LPATEKPVLLSK	0	0.117		FAIYETMR	0	0.125		IGLQEVEVK	0	0.211
TILPAAAQDVYYR	0	0.115		ELTYFGVK	0	0.125		AIAELGIYPAVDPLDSTSR	0	0.211
GLWGLVNNAGISVPVGPNEWMR	0	0.114		YWGVASFLQR	0	0.12		DFIDYFLIER	0	0.21
FVIGGPQGDAGVTGR	0	0.113		VEEDVASDLVMK	0	0.117		VVFETGNYVK	0	0.21
YIQFETLVTR	0	0.11		LPATEKPVLLSK	0	0.117		VDALLSAQPK	0	0.21
FAHTNVESLVK	0	0.109		TILPAAAQDVYYR	0	0.115		DFIDYFLIQR	0	0.21
DFIDTFLLHMEK	0	0.108		GLWGLVNNAGISVPVGPNEWMR	0	0.114		ALTAELDTLGK	0	0.209
GPVGLAIDFPESK	0	0.108		FVIGGPQGDAGVTGR	0	0.113		TESIVAATQWVK	0	0.208
YFPTQALNFAFK	0	0.108		YPMAVGLNK	0	0.111		TIAMDGTEGLVR	0	0.208
ASLNLSNPQDFIDYFLIK	0	0.106		YIQFETLVTR	0	0.11		LGEWAVVTGGTDGIGK	0	0.206
HLPTLEQPIIPSDYVAIK	0	0.106		YFPTQALNFAFK	0	0.108		VLDSGAPIKIPVGPETLGR	1	0.205
AGVNTVTTLVENK	0	0.1		GPVGLAIDFPESK	0	0.108		ISTEVGITNVDLSTVDK	0	0.2
DGALTQLNVAFSR	0	0.1		IGGVQQDTILAEGLHFR	0	0.106		LPPGPTPLPIFGNFLQIDMK	0	0.2
HLTPVTLELGGK	0	0.1		HLPTLEQPIIPSDYVAIK	0	0.106		MPELIDIR	0	0.2
IENIYIR	0	0.1		ASLNLSNPQDFIDYFLIK	0	0.106		DFVDYYLIK	0	0.2
IPGLADK	0	0.1		IPGLADK	0	0.1		TFDAIVMDPK	0	0.2
TVIEPMASEGLR	0	0.1		IENIYIR	0	0.1		HALIIYDDLSK	0	0.2
EALGHWLGLLNADGWIGR	0	0.094		LTAYEFAK	0	0.1		YATALYSAASK	0	0.2
NLNQALLDLHALGSAR	0	0.094		IGVLDEGK	0	0.1		LATSLGASEQALR	0	0.2
ETSGIILSQAAPK	0	0.092		TIAQDYGVLK	0	0.1		IPWFQYPIIYDIR	0	0.2
IVSAQSLAEDDVE	0	0.092		EVAEVNLWGTVR	0	0.1		LTGADGTPPGFLLK	0	0.2
NSIQDITGALFK	0	0.092		TVIEPMASEGLR	0	0.1		ITELTPFFGYAGGK	0	0.2
EVAAFAQFGSDLDAATQQLLSR	0	0.091		AGVNTVTTLVENK	0	0.1		LPPGPTPLPIFGNFLQIDMK	0	0.2
LLLEGVENK	0	0.089		DGALTQLNVAFSR	0	0.1		KLPPGPTPLPIIGNFLQIDVK	1	0.195
SEIDLLDIR	0	0.089		EASDIILTDDNFTSIVK	0	0.1		TVILMDPFDDDLMK	0	0.193
SEIDLLNIR	0	0.089		LQEYNIPGVIQSLVGWK	0	0.1		IEANEALVK	0	0.189
FSPLTANLMNLLAENGR	0	0.088		NFESLSEAFSVASAAAALSQNR	0	0.1		YDGIILPGK	0	0.189
LGLDFPNLPYLIDGSR	0	0.087		VQFFIGDLCNQQDLYPALK	0	0.095		INEAFDLLR	0	0.189
DIHNIYGLYVHMATADGLIQR	0	0.086		NLNQALLDLHALGSAR	0	0.094		TIGISVDPR	0	0.189
GPLLVQDVVFTDEMAHFDR	0	0.084		ETSGIILSQAAPK	0	0.092		SAINEVVTR	0	0.189
LTESPCALVASQYGWSGNM	0	0.084		IVSAQSLAEDDVE	0	0.092		DPPVVDCTCFGLPR	0	0.186
IQTQMEVVSTFK	0	0.083		VLLYDPDYVK	0	0.09		TVDNFVALATGEK	0	0.185
MTFIDR	0	0.083		LLLEGVENK	0	0.089		GPGFLSIEPLDLR	0	0.185
AVAQGNLSSADVQAAK	0	0.081		SEIDLLNIR	0	0.089		ALKPTVFPTVPR	0	0.183
FAASPTGQLYDMFHSVMK	0	0.072		DIHNIYGLYVHMATADGLIQR	0	0.086		TVMGDFAQFVDK	0	0.183
AQVIYTR	0	0.071		MTFIDR	0	0.083		LVNANGEAVYCK	0	0.183
SLDPFKPFIIFSNR	0	0.071		AVAQGNLSSADVQAAK	0	0.081		AISYLISGYQR	0	0.182
TVDLSSHLAK	0	0.07		STGSFVGELMYK	0	0.075		GIGTDEATIIDIITQR	0	0.181
GILIGIQQSFRPR	0	0.069		DTVFQGYVIPK	0	0.073		GAGVTLNVLEMTADDLENALK	0	0.181
TILDELVQR	0	0.067		FAASPTGQLYDMFHSVMK	0	0.072		LITQGESCLK	0	0.18
AVTDEEPFLIFANR	0	0.064		SLDPFKPFIIFSNR	0	0.071		TSATWFALSR	0	0.18
MSVEEVCR	0	0.063		YLPDTLLLEK	0	0.07		GDLLFLTNR	0	0.178
DVAGDASESALLK	0	0.062		TVDLSSHLAK	0	0.07		ALVDGPCTR	0	0.178
SDLFNALK	0	0.062		GILIGIQQSFRPR	0	0.069		QLMDNEVLM	0	0.178
VQNMALYADVSGK	0	0.062		TILDELVQR	0	0.067		ITQSNAILR	0	0.178
SAYALGGLGSGICPNKETLMDLGTK	1	0.06		AVTDEEPFLIFANR	0	0.064		AGPVAVAPELESK	0	0.177
ESYPVFYLFR	0	0.06		SDLFNALK	0	0.062		ILAELLPQYLDQDLYMIVNGGVEETTELLR	0	0.177
LLLSSETPIEGK	0	0.058		DVAGDASESALLK	0	0.062		ETVDSFLDLLR	0	0.173
NAVVQGLEQPHGLVVHPLR	0	0.058		VQNMALYADVSGK	0	0.062		WSQVAPPVLK	0	0.17
AQEILAR	0	0.057		SAYALGGLGSGICPNKETLMDLGTK	1	0.06		LVQEVTDFAK	0	0.17
IVEPYIAWGYPNLK	0	0.057		ESYPVFYLFR	0	0.06		VTIAQGYDALSSMANISGYK	0	0.17
TVEALYK	0	0.057		LLLSSETPIEGK	0	0.058		TASEMVLADDNFSTIVAAVEEGR	0	0.17
QGQYSPMAIEEQVAVIYAGVR	0	0.052		NAVVQGLEQPHGLVVHPLR	0	0.058		GQILNLEVK	0	0.167
APQVSTPTLVEAAR	0	0.05		AQEILAR	0	0.057		QAADMILLDDNFASIVTGVEEGR	0	0.165
IFGQANTSVK	0	0.05		TVEALYK	0	0.057		IPQTVLWR	0	0.162
VAGLLVLNYSHDYNHWLATK	0	0.05		QTITAQNAAVQAVK	0	0.057		EFADSLGIPFLETSAK	0	0.162
VYTFNSVR	0	0.05		IVEPYIAWGYPNLK	0	0.057		LSATSTWLEDEGFGATTVMLK	0	0.162
GVGIISEGNETVEDIAAR	0	0.044		VYTFNSVR	0	0.05		DFIDTYLLR	0	0.156
QLLQANPILEAFGNAK	0	0.044		IFGQANTSVK	0	0.05		DLFHTPILR	0	0.156
YRVPDVLVADPATAR	1	0.04		APQVSTPTLVEAAR	0	0.05		LLQYSDALEHLLSTGQGVVLER	0	0.155
TFFIEIGEPR	0	0.04		VAGLLVLNYSHDYNHWLATK	0	0.05		FESAFLSHVVSQHQSLLGNIR	0	0.152
VNNASLIGLGYTQSLRPGVK	0	0.04		IIGPLEDSELFNQDDFHLLENIILK	0	0.048		VVSYWR	0	0.15
ANPGFSMLDFLSDKPFIK	0	0.039		QLLQANPILEAFGNAK	0	0.044		LVLMQPEK	0	0.15
AFQELLNQVGGLGR	0	0.036		GVGIISEGNETVEDIAAR	0	0.044		SLGPENLLLK	0	0.15
EQADFAIEALAK	0	0.033		FWANFAR	0	0.043		IIELSQTTAK	0	0.15
SRPILQVFVHGESLR	0	0.033		YRVPDVLVADPATAR	1	0.04		VMEETFSYLLGR	0	0.15
MTQPLIASYSASK	0	0.031		TFFIEIGEPR	0	0.04		DFTPSGIAGAFR	0	0.15
GMSLNLEPDNVGVVVFGNDK	0	0.03		VNNASLIGLGYTQSLRPGVK	0	0.04		TTTNVLGDSLGAGIVEHLSR	0	0.15
LVQAFQFTDK	0	0.03		ANPGFSMLDFLSDKPFIK	0	0.039		LQNPDLDSEALLTLPLLQLVQK	0	0.15
TLGGLEMELR	0	0.03		AFQELLNQVGGLGR	0	0.036		VTHAVVTVPAYFNDAQR	0	0.147
YGDLLPADGILIQGNDLK	0	0.028		MTFVER	0	0.033		AAYFGIYDTAK	0	0.145
SGQQACEGVGSFLLYSVHEGIR	0	0.027		MTQPLIASYSASK	0	0.031		LNIMTAGPR	0	0.144
YSQFINFPIYVWSSK	0	0.027		FASEIAGVDDLGTTGR	0	0.031		VITIMQNPR	0	0.144
AALEYLEDIDLK	0	0.025		ILETTTFFQR	0	0.03		LQSGELSPEAVFFTYLGK	0	0.144
DGPLGFYHGLSSTLLR	0	0.025		LVQAFQFTDK	0	0.03		EIFAQEAFAPFR	0	0.142
DAMLFPSFIHSQK	0	0.023		TLGGLEMELR	0	0.03		LDFLSALEEVIDNPFYK	0	0.141
LGCPVAWINPHSR	0	0.023		YGDLLPADGILIQGNDLK	0	0.028		NFNTVPYIVGINK	0	0.138
DYPLIPVGK	0	0.022		GPLQSVQVFGR	0	0.027		ILGIGPDDPDLVR	0	0.138
VIKDFMIQGGDFTR	1	0.021		SGQQACEGVGSFLLYSVHEGIR	0	0.027		AAALEQFK	0	0.137
AAYQDADIYILDDPLSAVDAHVGK	0	0.021		IAQLEEIK	0	0.025		GRLPPGPTPLPIIGNLLQLNLK	1	0.136
ALVQTQDHLQLFLQQLAGK	0	0.021		DGPLGFYHGLSSTLLR	0	0.025		TIDIEPDIEALLSK	0	0.136
NLLHVTDTGVGMTR	0	0.021		LGCPVAWINPHSR	0	0.023		IDAAAPLDK	0	0.133
YFENWSASMI	0	0.02		IAPLEEGMLPFNLAEAQR	0	0.022		YGPVFTIHLGPR	0	0.133
MTVVQAYINEK	0	0.018		YHVPVVVVPEGSASDTQEQAILR	0	0.022		SYYDAILEAAFR	0	0.133
ELAEAEDVSIFK	0	0.017		ALVQTQDHLQLFLQQLAGK	0	0.021		QVYQLPGLFCYAQHIASIDGK	0	0.133
IQNIQFEAIVGHR	0	0.015		AAYQDADIYILDDPLSAVDAHVGK	0	0.021		SVVEFLQGYIGIPHGGFPEPFR	0	0.132
TANLGAGAAQPLR	0	0.015		MTVVQAYINEK	0	0.018		FSGNLLVSLLGTWSDTSSGGPAR	0	0.13
VLEQLTGQTPVFSK	0	0.014		ELAEAEDVSIFK	0	0.017		IINEPTAAAIAYGLDKK	1	0.129
LIFDNLKK	1	0.013		TANLGAGAAQPLR	0	0.015		FYGPAGPYGIFAGR	0	0.129
TTIVENVGSVEGLAYHR	0	0.012		IQNIQFEAIVGHR	0	0.015		TTVLAMDQVPR	0	0.127
QAVDVSPLR	0	0.011		VLEQLTGQTPVFSK	0	0.014		ELTYFGVK	0	0.125
QGAIVAVTGDGVNDSPALKK	1	0.01		EINVWQQTWALLCK	0	0.014		VVDALGNAIDGKGPVGSK	1	0.122
GLWGLVNNAGISVPMGPNEWMR	0	0.009		LIFDNLKK	1	0.013		LEVNLQAMK	0	0.122
SWLPAYATPHFIR	0	0.008		LDVGSPEM	0	0.012		TAAYVNAIEK	0	0.12
VSVIQLFTDPNYR	0	0.008		TTIVENVGSVEGLAYHR	0	0.012		YWGVASFLQR	0	0.12
TQEFILNSPTVTSIK	0	0.007		QGAIVAVTGDGVNDSPALKK	1	0.01		VEEDVASDLVMK	0	0.117
FVDLYGAQK	0	0		SLQDIIAILGMDELSEEDKLTVSR	1	0.008		GLWGLVNNAGISVPVGPNEWMR	0	0.114
LISLTDENALAGNEELTVK	0	0		FGMFEFLSNHMR	0	0.008		AEVQTLVSR	0	0.111
NHLVEIPPNLPSSLVELR	0	0		SWLPAYATPHFIR	0	0.008		YPMAVGLNK	0	0.111
QLHELAPSIFFYLVDAEQGR	0	0		TQEFILNSPTVTSIK	0	0.007		YIQFETLVTR	0	0.11
SVFDQDPFLLR	0	0		MLSLDFLDDVRR	1	0		VYGTGSLALYEK	0	0.108
TLPAQGLSTAEVLER	0	0		AGVYNLTK	0	0		DFIDTFLLHMEK	0	0.108
ATALAIMGDKLWWADQVSEK	1	-0.005		SPSFADLFR	0	0		YFPTQALNFAFK	0	0.108
LTSIDKWFLYK	1	-0.009		LYPPVPSVSR	0	0		IGGVQQDTILAEGLHFR	0	0.106
IIENLHDVAYK	0	-0.009		SVFDQDPFLLR	0	0		ASLNLSNPQDFIDYFLIK	0	0.106
KVHVIFNYK	1	-0.011		TLPAQGLSTAEVLER	0	0		IPGLADK	0	0.1
GKLPPGPTPLPIFGNFLQIDMK	1	-0.014		QLHELAPSIFFYLVDAEQGR	0	0		IENIYIR	0	0.1
DLLVTGAYEITDQSGGAGGLR	0	-0.014		ATALAIMGDKLWWADQVSEK	1	-0.005		LTAYEFAK	0	0.1
TVFVGNHPISGTEAYIAQR	0	-0.016		AHGGYSVFAGVGER	0	-0.007		TIAQDYGVLK	0	0.1
ITTLHWHAIPR	0	-0.018		DLTDAFLAEIEK	0	-0.008		ELEEIVQPIISK	0	0.1
DTVVKPVIVEPEGIEK	0	-0.019		LTSIDKWFLYK	1	-0.009		EVAEVNLWGTVR	0	0.1
GVLFQPCER	0	-0.022		IMGLGLSPEEK	0	-0.009		HLTPVTLELGGK	0	0.1
STWVILHHK	0	-0.022		KVHVIFNYK	1	-0.011		AGVNTVTTLVENK	0	0.1
SGVEVLFNELEIPVEEYSFGR	0	-0.024		FEAPLFNAR	0	-0.011		DGALTQLNVAFSR	0	0.1
EQADFALEALAK	0	-0.025		GKLPPGPTPLPIFGNFLQIDMK	1	-0.014		EASDIILTDDNFTSIVK	0	0.1
MVEGFFDR	0	-0.025		DLLVTGAYEITDQSGGAGGLR	0	-0.014		LQEYNIPGVIQSLVGWK	0	0.1
FADIVPTNIPHMTSR	0	-0.027		ITTLHWHAIPR	0	-0.018		NFESLSEAFSVASAAAALSQNR	0	0.1
IMGTSPLQIDR	0	-0.027		DTVVKPVIVEPEGIEK	0	-0.019		VQFFIGDLCNQQDLYPALK	0	0.095
LVRPPVQVYGIEGR	0	-0.029		IPVGPETLGR	0	-0.02		IINEPTAAAIAYGLDKR	1	0.094
WLIVINKPQK	0	-0.03		AVFQANQENLPILK	0	-0.021		ETSGIILSQAAPK	0	0.092
DLTDAFLAEVEK	0	-0.033		GVLFQPCER	0	-0.022		IVSAQSLAEDDVE	0	0.092
NLTDAFLAEVEK	0	-0.033		STWVILHHK	0	-0.022		EVAAFAQFGSDLDAATQQLLSR	0	0.091
VMAENSIGR	0	-0.033		SGVEVLFNELEIPVEEYSFGR	0	-0.024		VLLYDPDYVK	0	0.09
GQILTMANPIIGNGGAPDTTAR	0	-0.036		MTLADIER	0	-0.025		YIANTVELR	0	0.089
LDPHLVLDQLR	0	-0.036		EQADFALEALAK	0	-0.025		SEIDLLDIR	0	0.089
LLDVWTYELPR	0	-0.036		IYLTADNLVLNLQDESFTR	0	-0.026		LLLEGVENK	0	0.089
GAWSNVLR	0	-0.038		IMGTSPLQIDR	0	-0.027		SEIDLLNIR	0	0.089
ILLQGTPVAQMAEDAVDGER	0	-0.04		FADIVPTNIPHMTSR	0	-0.027		FSPLTANLMNLLAENGR	0	0.088
VNNSSLIGLGYTQTLKPGIK	0	-0.04		WATQVFK	0	-0.029		LGLDFPNLPYLIDGSR	0	0.087
TVLTGATGHLNR	0	-0.042		WLIVINKPQK	0	-0.03		DIHNIYGLYVHMATADGLIQR	0	0.086
TLGRPTTLAEIMGK	0	-0.043		IPLLSDLNHQISK	0	-0.031		GPLLVQDVVFTDEMAHFDR	0	0.084
TVLSANADHMAQIEGLMDDVDFK	0	-0.043		DLTDAFLAEVEK	0	-0.033		LTESPCALVASQYGWSGNM	0	0.084
GAGAFGYFEVTHDITR	0	-0.044		NLTDAFLAEVEK	0	-0.033		MTFIDR	0	0.083
LQDQAAETIEALHAAGLK	0	-0.044		SDYFIPFSAGK	0	-0.036		IQTQMEVVSTFK	0	0.083
GASIVEDKLVEDLK	1	-0.05		LLDVWTYELPR	0	-0.036		NIVEEIEDLVAR	0	0.083
FTGDGATAHLETGGFIR	0	-0.053		MQVMTHFPGAISDK	0	-0.036		NDMAALTAAGK	0	0.082
VFFTDYGQIPK	0	-0.055		GQILTMANPIIGNGGAPDTTAR	0	-0.036		AVAQGNLSSADVQAAK	0	0.081
SQIDELYSTIKI	0	-0.058		GAWSNVLR	0	-0.038		VVQEDYVLK	0	0.078
TVTNAVVTVPAYFNDSQR	0	-0.061		VNPIQGFSAK	0	-0.04		VHSFPTLK	0	0.075
LFENQLNGPESIVNIGDVLFTGTADGR	0	-0.063		VNNSSLIGLGYTQTLKPGIK	0	-0.04		DTVFQGYVIPK	0	0.073
LIPEMDQIFTDVEMTTLEK	0	-0.063		ILLQGTPVAQMAEDAVDGER	0	-0.04		FAASPTGQLYDMFHSVMK	0	0.072
QEFGWIIPTLMGYPLSEGK	0	-0.063		TVLTGATGHLNR	0	-0.042		AQVIYTR	0	0.071
QITINDLPVGR	0	-0.064		ISDGIQHLGSLR	0	-0.042		YLPDTLLLEK	0	0.07
VAEELALEQAK	0	-0.064		TVLSANADHMAQIEGLMDDVDFK	0	-0.043		TILDELVQR	0	0.067
VNNSSLIGVGYTQTLRPGVK	0	-0.065		LATFWHYAR	0	-0.044		MSVEEVCR	0	0.063
INESIGQGDLSELPELHALTAGLK	0	-0.067		LQDQAAETIEALHAAGLK	0	-0.044		SDLFNALK	0	0.062
LGTLVGEDK	0	-0.067		VFFTDYGQIPK	0	-0.055		LTITYGSK	0	0.062
NLQEILDYIGHIVEK	0	-0.067		LYTLVLTDPDAPSR	0	-0.057		DVAGDASESALLK	0	0.062
YGDLLPADGLFIQGNDLK	0	-0.067		SQIDELYSTIKI	0	-0.058		LLSASQK	0	0.057
VFANPEDCAGFGK	0	-0.069		TVTNAVVTVPAYFNDSQR	0	-0.061		AQEILAR	0	0.057
HVLGVPLDDR	0	-0.07		DIPASLSK	0	-0.063		TVEALYK	0	0.057
IIQLLDDYPK	0	-0.07		ASGDAARPFLLQLAESAYR	0	-0.063		IVEPYIAWGYPNLK	0	0.057
NGFLLDGFPR	0	-0.07		LIPEMDQIFTDVEMTTLEK	0	-0.063		QGQYSPMAIEEQVAVIYAGVR	0	0.052
FVEVMTEYNATQSK+Oxidation(M)	1	-0.071		LFENQLNGPESIVNIGDVLFTGTADGR	0	-0.063		VYTFNSVR	0	0.05
VSQEHPVVLTK	0	-0.073		QITINDLPVGR	0	-0.064		IFGQANTSVK	0	0.05
NFLASQVPFPSR	0	-0.075		VAEELALEQAK	0	-0.064		APQVSTPTLVEAAR	0	0.05
FLEQKNVATDALGALEAR	1	-0.078		LGTLVGEDK	0	-0.067		GHYTEGAELVDSVLDVVR	0	0.05
LYASAFSER	0	-0.078		NLQEILDYIGHIVEK	0	-0.067		IIGPLEDSELFNQDDFHLLENIILK	0	0.048
YIDLAPNGLLHEVTCDTK	0	-0.078		YGDLLPADGLFIQGNDLK	0	-0.067		QLLQANPILEAFGNAK	0	0.044
QAGPASVPLR	0	-0.08		INESIGQGDLSELPELHALTAGLK	0	-0.067		GVGIISEGNETVEDIAAR	0	0.044
VMIGESVDEK	0	-0.08		LFGLSPFEPWTTK	0	-0.069		FWANFAR	0	0.043
LELTTYLFGQDP	0	-0.083		TTATMWALQSIEK	0	-0.069		NIEDVIAQGVGK	0	0.042
LQVAGEITTGPR	0	-0.083		VFANPEDCAGFGK	0	-0.069		HVGDLGNVAAGK	0	0.042
MPFTNAVIHEVQR	0	-0.085		NGFLLDGFPR	0	-0.07		YRVPDVLVADPATAR	1	0.04
FSTVAGESGSADTVR	0	-0.087		FVEVMTEYNATQSK+Oxidation(M)	1	-0.071		VNNASLIGLGYTQSLRPGVK	0	0.04
GTEDFIVESLDASFR	0	-0.087		VSQEHPVVLTK	0	-0.073		AFQELLNQVGGLGR	0	0.036
FVNVWTYELPR	0	-0.091		NFLASQVPFPSR	0	-0.075		EQADFAIEALAK	0	0.033
FYSLLDPSYAK	0	-0.091		IMNVIGEPIDER	0	-0.075		SRPILQVFVHGESLR	0	0.033
TSDRLETVILDVTK	1	-0.093		FLDMPQSPLFTLNLNTPESWMVESVR	0	-0.077		MTQPLIASYSASK	0	0.031
EAINVEQAFQTIAR	0	-0.093		FLEQKNVATDALGALEAR	1	-0.078		ILETTTFFQR	0	0.03
DVPASGMYFMTYEWLK	0	-0.094		LYASAFSER	0	-0.078		LVQAFQFTDK	0	0.03
LPTFGQYFALENPGTIK	0	-0.094		YIDLAPNGLLHEVTCDTK	0	-0.078		TLGGLEMELR	0	0.03
NTIIATGGYGR	0	-0.1		VMIGESVDEK	0	-0.08		GMSLNLEPDNVGVVVFGNDK	0	0.03
VTQSNFAVGYK	0	-0.1		GIATNDVGIQK	0	-0.082		GNSLFFR	0	0.029
SLMPDVYQAVCEGTWK	0	-0.106		LELTTYLFGQDP	0	-0.083		YGDLLPADGILIQGNDLK	0	0.028
EVGETLLYYGCR	0	-0.108		LQVAGEITTGPR	0	-0.083		GPLQSVQVFGR	0	0.027
LWPVLEPDEVAR	0	-0.108		AFHITNDEPIPFWTFLSR	0	-0.083		YSQFINFPIYVWSSK	0	0.027
HGSYNVFWSSNPGLPLLTDMVK	0	-0.109		MPFTNAVIHEVQR	0	-0.085		IAQLEEIK	0	0.025
VKDTDDVPMILVGNK	1	-0.113		GTEDFIVESLDASFR	0	-0.087		DGPLGFYHGLSSTLLR	0	0.025
VKDTEDVPMILVGNK	1	-0.113		DLGIVFSHGNR	0	-0.091		LGCPVAWINPHSR	0	0.023
LEDLTLR	0	-0.114		VDYGGVTVDELGK	0	-0.092		DAMLFPSFIHSQK	0	0.023
DLDIKPITTGIINLPPPYK	0	-0.116		TSDRLETVILDVTK	1	-0.093		DYPLIPVGK	0	0.022
GFLWDEGFHQLVVQR	0	-0.12		EAINVEQAFQTIAR	0	-0.093		VIKDFMIQGGDFTR	1	0.021
LCENIANHLK	0	-0.12		DYGGYLSTYILPAK	0	-0.093		NLLHVTDTGVGMTR	0	0.021
NLNSEIDNILVNLR	0	-0.121		LPTFGQYFALENPGTIK	0	-0.094		ALVQTQDHLQLFLQQLAGK	0	0.021
ILSGAGEPR	0	-0.122		IQFNESFAEM	0	-0.1		YFENWSASMI	0	0.02
NLEAVETLGSTSTICSDK	0	-0.122		NTIIATGGYGR	0	-0.1		SLGAEPLEVDLK	0	0.017
QVVAVTGDGTNDGPALK	0	-0.124		SLMPDVYQAVCEGTWK	0	-0.106		ELAEAEDVSIFK	0	0.017
DSIFSNLIGQLDYK	0	-0.129		LWPVLEPDEVAR	0	-0.108		TANLGAGAAQPLR	0	0.015
GQTGLVK	0	-0.129		EVGETLLYYGCR	0	-0.108		IQNIQFEAIVGHR	0	0.015
VFNEYSDVVENLCK	0	-0.129		VKDTEDVPMILVGNK	1	-0.113		VLEQLTGQTPVFSK	0	0.014
VTVEDLFSEDFK	0	-0.133		LEDLTLR	0	-0.114		LIFDNLKK	1	0.013
GVVDSDDLPLNVSR	0	-0.136		EEHSFTVMEFVLPR	0	-0.114		LDVGSPEM	0	0.012
NLLHVTDTGVGMTREELVK	1	-0.137		LLTMEMNPDYAAITQQMLNFAGLQDK	0	-0.115		QAVDVSPLR	0	0.011
AELSVIFADKPEK	0	-0.138		DLDIKPITTGIINLPPPYK	0	-0.116		QGAIVAVTGDGVNDSPALKK	1	0.01
VFITDDFHDMMPK	0	-0.138		VGSVLQEGCEK	0	-0.118		GLWGLVNNAGISVPMGPNEWMR	0	0.009
VAGPQPAQTGVAQASLGEYLFER	0	-0.139		ILSGAGEPR	0	-0.122		VSVIQLFTDPNYR	0	0.008
CLGLTEAQTR	0	-0.14		NLEAVETLGSTSTICSDK	0	-0.122		SWLPAYATPHFIR	0	0.008
NLADKAPSMVAAAVTYSKPR	1	-0.15		QVVAVTGDGTNDGPALK	0	-0.124		TQEFILNSPTVTSIK	0	0.007
LQINAQNCVHCK	0	-0.15		QITLNDLPVGR	0	-0.127		MLSLDFLDDVR	0	0.006
MLTPLELVQFDIETAEPVRDK	1	-0.152		GQTGLVK	0	-0.129		IENIYLR	0	0
YIAPTILTDVDPNSK	0	-0.153		VFNEYSDVVENLCK	0	-0.129		SPSFADLFR	0	0
LVNLQHLDLLNNR	0	-0.154		GNLVSIENAK	0	-0.13		FVDLYGAQK	0	0
LKPLEVELR	0	-0.156		VTVEDLFSEDFK	0	-0.133		LYPPVPSVSR	0	0
YEGFFSLWK	0	-0.156		FINLVPSNLPHEATR	0	-0.133		SVFDQDPFLLR	0	0
GFPTIYFSPANK	0	-0.158		IVEIPFNSTNK	0	-0.136		AFAEGFLAEEK	0	0
GMNTLVGYDLVPEPK	0	-0.167		AELSVIFADKPEK	0	-0.138		TLPAQGLSTAEVLER	0	0
ALENNMSLDEIVK	0	-0.169		VAGPQPAQTGVAQASLGEYLFER	0	-0.139		NHLVEIPPNLPSSLVELR	0	0
LPPGPTPLPFIGNYLQLNTK	0	-0.17		EVAEQFLNIR	0	-0.14		LISLTDENALAGNEELTVK	0	0
NATNVEQSFMTMAAEIK	0	-0.171		CLGLTEAQTR	0	-0.14		QLHELAPSIFFYLVDAEQGR	0	0
HVLFEDTFFDK	0	-0.173		IMNVIGEPIDERGPIK	1	-0.144		AHGGYSVFAGVGER	0	-0.007
LVDVWTYELQR	0	-0.173		TNSTFNQVVLK	0	-0.145		IMGLGLSPEEK	0	-0.009
NGPPIIHSGIK	0	-0.173		NLADKAPSMVAAAVTYSKPR	1	-0.15		IIENLHDVAYK	0	-0.009
LEDFMIEK	0	-0.175		ISTEVGITNVDLSTVDKDQSIAPK	1	-0.15		LHELLIEYR	0	-0.011
NFDFEDVFVNIPR	0	-0.177		LQINAQNCVHCK	0	-0.15		MHVMDVQGSTEASAIKDYVVK	1	-0.014
FAFQAEVNR	0	-0.178		MLTPLELVQFDIETAEPVRDK	1	-0.152		DLLVTGAYEITDQSGGAGGLR	0	-0.014
SDYFM	0	-0.18		LYFLSTEDLPR	0	-0.155		TVFVGNHPISGTEAYIAQR	0	-0.016
TVGVEPAADGK	0	-0.182		IAEGTFPGK	0	-0.156		ITTLHWHAIPR	0	-0.018
DVDFEATWGAVR	0	-0.183		LKPLEVELR	0	-0.156		DTVVKPVIVEPEGIEK	0	-0.019
IQSSLGGK	0	-0.188		LALFNPDVSWDR	0	-0.158		IPVGPETLGR	0	-0.02
VAQGQGEGEVGPEMAL	0	-0.188		IQTTAPPVK	0	-0.167		AVFQANQENLPILK	0	-0.021
TFQINTFNLK	0	-0.19		GMNTLVGYDLVPEPK	0	-0.167		STWVILHHK	0	-0.022
TADGIVSHLKK	1	-0.191		ALENNMSLDEIVK	0	-0.169		SGVEVLFNELEIPVEEYSFGR	0	-0.024
SGDNITMEVVR	0	-0.191		GEALSALDSK	0	-0.17		MVEGFFDR	0	-0.025
TELGLDLGLEPK	0	-0.192		LPPGPTPLPFIGNYLQLNTK	0	-0.17		EQADFALEALAK	0	-0.025
EIAGATPYITAAEEK	0	-0.193		FSALDSR	0	-0.171		ALDLFSDNAPPPELLEIINEDIAK	0	-0.025
FLGVAEQLHNEGFK	0	-0.193		FGVAEPR	0	-0.171		IYLTADNLVLNLQDESFTR	0	-0.026
LFQTNTELLELTTK	0	-0.193		NATNVEQSFMTMAAEIK	0	-0.171		FADIVPTNIPHMTSR	0	-0.027
AAATEDATPAALEK	0	-0.2		WFSAPLLLEASEFLAEDSQEK	0	-0.171		WATQVFK	0	-0.029
GNWGYLDQVAALR	0	-0.2		HLDACETMGNATAICSDK	0	-0.172		LVRPPVQVYGIEGR	0	-0.029
GHEVTVLKPSAYYVLDPK	0	-0.206		HVLFEDTFFDK	0	-0.173		WLIVINKPQK	0	-0.03
TIDWVSFVEIMPQNQK	0	-0.206		LVDVWTYELQR	0	-0.173		IPLLSDLNHQISK	0	-0.031
LNIPVSQVNPR	0	-0.209		NGPPIIHSGIK	0	-0.173		TDPSIM	0	-0.033
NMAALDAADR	0	-0.21		VQEEIGQVIGR	0	-0.173		VMAENSIGR	0	-0.033
SFDEIAAEFR	0	-0.21		VALVYGQMNEPPGAR	0	-0.173		NLTDAFLAEVEK	0	-0.033
GFGSDKESILELITSR	1	-0.213		LEDFMIEK	0	-0.175		FDHILYTGNTAVGK	0	-0.036
GPSGQGQFLVQQVTLK	0	-0.213		IFLMDLNEPYPK	0	-0.175		LDPHLVLDQLR	0	-0.036
MPYTDAM	0	-0.214		NFDFEDVFVNIPR	0	-0.177		SDYFIPFSAGK	0	-0.036
ASIYQSVFTNSSK	0	-0.215		SDYFM	0	-0.18		LLDVWTYELPR	0	-0.036
TYAEILEPFHPVR	0	-0.215		TVGVEPAADGK	0	-0.182		MQVMTHFPGAISDK	0	-0.036
VVHAFDMEDLGDK	0	-0.215		DVDFEATWGAVR	0	-0.183		IASTLKDNDPPIAVAK	1	-0.038
LVELEDALQKAK	1	-0.217		SPYCITK	0	-0.186		VNPIQGFSAK	0	-0.04
TVEEVLGHFGVNESTGLSLEQVKK	1	-0.217		DQEGQDVLLFIDNIFR	0	-0.187		VNNSSLIGLGYTQTLKPGIK	0	-0.04
GSIFNSGSHVLPLEQGK	0	-0.218		IQSSLGGK	0	-0.188		ILLQGTPVAQMAEDAVDGER	0	-0.04
KYSQFINFPIYVWSSK	1	-0.219		VAQGQGEGEVGPEMAL	0	-0.188		TVLTGATGHLNR	0	-0.042
LDDLINWAR	0	-0.222		TFQINTFNLK	0	-0.19		TLGRPTTLAEIMGK	0	-0.043
LLADQAEAR	0	-0.222		YPSIIIDQSK	0	-0.19		TVLSANADHMAQIEGLMDDVDFK	0	-0.043
QGFIDLPEFPFGLEPR	0	-0.225		IEEVDAQMVR	0	-0.19		GAGAFGYFEVTHDITR	0	-0.044
YNLGLDLR	0	-0.225		TELGLDLGLEPK	0	-0.192		LQDQAAETIEALHAAGLK	0	-0.044
ILGADTSVDLEETGR	0	-0.227		LFQTNTELLELTTK	0	-0.193		GASIVEDKLVEDLK	1	-0.05
VEPQATISEIK	0	-0.227		FLGVAEQLHNEGFK	0	-0.193		LSYGFLTPPR	0	-0.05
HHVALDSAASQLSGR	0	-0.233		EIAGATPYITAAEEK	0	-0.193		FTGDGATAHLETGGFIR	0	-0.053
ILQEDFTCR	0	-0.233		KAAIISAEGDSK	1	-0.2		AMGLPEDLIQK	0	-0.055
LCEPSEQALCGK	0	-0.233		HQGVM	0	-0.2		LYTLVLTDPDAPSR	0	-0.057
ALQASVGNSYK	0	-0.236		IEEVDAQM	0	-0.2		SQIDELYSTIKI	0	-0.058
APVPTGEVYFADSFDR	0	-0.238		YGVEAFSDSLR	0	-0.2		LSSFSTSLGYYPPIMHR	0	-0.059
TDLYFLSPGQLPQGLR	0	-0.238		IVQAEGEAEAAK	0	-0.2		TVTNAVVTVPAYFNDSQR	0	-0.061
AANSLEAFIFETQDK	0	-0.24		GNWGYLDQVAALR	0	-0.2		DIPASLSK	0	-0.063
YGVSGYPTLK	0	-0.24		AAATEDATPAALEK	0	-0.2		LIPEMDQIFTDVEMTTLEK	0	-0.063
VLGFCHYYLPEEQFPK	0	-0.244		TIDWVSFVEIMPQNQK	0	-0.206		QITINDLPVGR	0	-0.064
LNPQQFEVLFR	0	-0.245		GHEVTVLKPSAYYVLDPK	0	-0.206		VNNSSLIGVGYTQTLRPGVK	0	-0.065
MGLINKEEVLLPLDNPYGK	1	-0.253		LNIPVSQVNPR	0	-0.209		LGTLVGEDK	0	-0.067
AQTAHIVLEDGTK	0	-0.254		GPGLPLYTLHR	0	-0.209		NLQEILDYIGHIVEK	0	-0.067
FIGGSGQVSER	0	-0.255		QINWTVLYR	0	-0.211		YGDLLPADGLFIQGNDLK	0	-0.067
IQESYGDVYGICTK	0	-0.257		GFGSDKESILELITSR	1	-0.213		INESIGQGDLSELPELHALTAGLK	0	-0.067
HLQAVDYAAR	0	-0.26		DCGEDAAQWISGFLK	0	-0.213		LFGLSPFEPWTTK	0	-0.069
DTNGSQFFITTVK	0	-0.262		MPYTDAM	0	-0.214		VFANPEDCAGFGK	0	-0.069
DAQLFIQR	0	-0.263		ASIYQSVFTNSSK	0	-0.215		NGFLLDGFPR	0	-0.07
LYQEFGIR	0	-0.263		VVHAFDMEDLGDK	0	-0.215		IIQLLDDYPK	0	-0.07
GYLDNVQLGHILER	0	-0.264		TYAEILEPFHPVR	0	-0.215		FDVSGYPTIK	0	-0.07
VYFDFQIGDEPVGR	0	-0.264		GSIFNSGSHVLPLEQGK	0	-0.218		FVEVMTEYNATQSK+Oxidation(M)	1	-0.071
LGPNYLQIPVNCPYR	0	-0.267		LLADQAEAR	0	-0.222		LGLDFPNLPYLIDGSHK	0	-0.071
TGTAEM	0	-0.267		ANAGEESVM	0	-0.222		IMNVIGEPIDER	0	-0.075
VAPEEHPVLLTEAPLNPK	0	-0.267		LDDLINWAR	0	-0.222		FLDMPQSPLFTLNLNTPESWMVESVR	0	-0.077
YRPELDLVLK	0	-0.27		YEGFFGLYR	0	-0.222		LYASAFSER	0	-0.078
ELISNASDALDKIR	1	-0.271		GLWPGVEDLSLNK	0	-0.223		YIDLAPNGLLHEVTCDTK	0	-0.078
SDYFMPFSAGK	0	-0.273		LKVPPAINQFTQALDR	1	-0.225		GIATNDVGIQK	0	-0.082
IIAEGANGPTTPEADKIFLER	1	-0.276		HFTVNTLR	0	-0.225		LELTTYLFGQDP	0	-0.083
WAIELSGPGGGSR	0	-0.277		QGFIDLPEFPFGLEPR	0	-0.225		LQVAGEITTGPR	0	-0.083
GADSSIFPR	0	-0.278		VEPQATISEIK	0	-0.227		AFHITNDEPIPFWTFLSR	0	-0.083
HYGPGWVSM	0	-0.278		TASNVEEAFINTAK	0	-0.229		MPFTNAVIHEVQR	0	-0.085
YSGTLDCAK	0	-0.278		VYDLTK	0	-0.233		FSTVAGESGSADTVR	0	-0.087
HQGVMVGMGQK	0	-0.282		ILQEDFTCR	0	-0.233		GTEDFIVESLDASFR	0	-0.087
MFDLEANEQVQK+Oxidation(M)	1	-0.284		LCEPSEQALCGK	0	-0.233		FYSLLDPSYAK	0	-0.091
DPENFPFVVLGNK	0	-0.285		HHVALDSAASQLSGR	0	-0.233		ILTGLNYEAPK	0	-0.091
LPYTDAVLHEIQR	0	-0.285		APVPTGEVYFADSFDR	0	-0.238		DLGIVFSHGNR	0	-0.091
DIDINSIR	0	-0.288		AANSLEAFIFETQDK	0	-0.24		FVNVWTYELPR	0	-0.091
AIAEELAPER	0	-0.29		LCTSATESEVTR	0	-0.242		TCAQFVSGSQAR	0	-0.092
IPATLGPNTR	0	-0.29		LQEIFNTAK	0	-0.244		VDYGGVTVDELGK	0	-0.092
LYFEELSLER	0	-0.29		VLGFCHYYLPEEQFPK	0	-0.244		TSDRLETVILDVTK	1	-0.093
GPNGLLVYQGK	0	-0.291		EFVEEFIWPAVQSSALYEDR	0	-0.25		EAINVEQAFQTIAR	0	-0.093
SSWTPLLLGNPGR	0	-0.292		MGLINKEEVLLPLDNPYGK	1	-0.253		DYGGYLSTYILPAK	0	-0.093
LSFQHDPETSVLTLR	0	-0.293		AQTAHIVLEDGTK	0	-0.254		LEDLSESIVNDFAYMK	0	-0.094
QGIVPAGLTENELWR	0	-0.293		FIGGSGQVSER	0	-0.255		DVPASGMYFMTYEWLK	0	-0.094
TITLEVEPSDTIENVK	0	-0.294		IQESYGDVYGICTK	0	-0.257		SLQDIIAILGMDELSEEDK	0	-0.095
EVEMDAVGK	0	-0.3		LYQEFGIR	0	-0.263		YQLDKDGVVLFK	1	-0.1
QESAWVEELLALHR	0	-0.3		HEAFMPFSAGR	0	-0.264		IQFNESFAEM	0	-0.1
TGGLEIDSDFGGFR	0	-0.3		YLSADEALR	0	-0.267		SDYFLPFSAGK	0	-0.1
LTESPCALVASQYGWSGNMER	0	-0.305		VAPEEHPVLLTEAPLNPK	0	-0.267		VTQSNFAVGYK	0	-0.1
ALNEGGLQSIPK	0	-0.308		YRPELDLVLK	0	-0.27		SFYTMTPLLGQR	0	-0.1
VHEEIDEVIGQVR	0	-0.308		ELISNASDALDKIR	1	-0.271		NVFDEAILAALEPPEPK	0	-0.1
YVSSLTEEISR	0	-0.309		FYGPEGPYGVFAGR	0	-0.271		QGFNVVVESGAGEASK	0	-0.106
EKFSPLTANLMNLLAENGR	1	-0.311		SDYFMPFSAGK	0	-0.273		SLMPDVYQAVCEGTWK	0	-0.106
EQGVLSFWR	0	-0.311		FPNAEFAEITK	0	-0.273		LWPVLEPDEVAR	0	-0.108
WLDLKDNPLDPVLAK	1	-0.313		YSGTLDCAK	0	-0.278		EVGETLLYYGCR	0	-0.108
EEILAQAK	0	-0.313		HQGVMVGMGQK	0	-0.282		NALAQTLNWVR	0	-0.109
NVQAEEMVEFSSGLK	0	-0.313		MFDLEANEQVQK+Oxidation(M)	1	-0.284		VKDTEDVPMILVGNK	1	-0.113
GIQVSNDGPCLGSR	0	-0.314		LPYTDAVLHEIQR	0	-0.285		LEDLTLR	0	-0.114
VVTIHPGGFQTNIVGSQDSWDK	0	-0.314		DPENFPFVVLGNK	0	-0.285		EEHSFTVMEFVLPR	0	-0.114
ELISNASDALDK	0	-0.317		GFSLEELR	0	-0.288		FAMEPEEFDSDALQEFVMAFK	0	-0.114
AHVYVEEVPWK	0	-0.318		DIDINSIR	0	-0.288		LLTMEMNPDYAAITQQMLNFAGLQDK	0	-0.115
IYHTIAYLTPLPQPNR	0	-0.319		SAVLEDDKLLLYYYDDVR	1	-0.289		DLDIKPITTGIINLPPPYK	0	-0.116
LAQGEYIAPEKIENIYLR	1	-0.322		AIAEELAPER	0	-0.29		AEIQIR	0	-0.117
DTTVTGLGR	0	-0.322		DLQNVNITLR	0	-0.29		LCENIANHLK	0	-0.12
LFPGGLDQK	0	-0.322		LYFEELSLER	0	-0.29		NLNSEIDNILVNLR	0	-0.121
IGIFGQDEDVTSK	0	-0.323		IPATLGPNTR	0	-0.29		VWLFETTPR	0	-0.122
FFDIDSGR	0	-0.325		GPNGLLVYQGK	0	-0.291		ILSGAGEPR	0	-0.122
DFTATFGPLDSLNTR	0	-0.327		SSWTPLLLGNPGR	0	-0.292		NLEAVETLGSTSTICSDK	0	-0.122
NITQSLTSFSK	0	-0.327		LSFQHDPETSVLTLR	0	-0.293		QVVAVTGDGTNDGPALK	0	-0.124
VESVTGGSPLTNQYYLAAHR	0	-0.33		TITLEVEPSDTIENVK	0	-0.294		NMIPFDQM	0	-0.125
VQQEIDEVIGQVR	0	-0.331		IMDPNIVGSEHYDVAR	0	-0.294		YYVTIIDAPGHR	0	-0.125
LDYHISVQDMMR	0	-0.333		VAQAPWK	0	-0.3		QITLNDLPVGR	0	-0.127
MGPGATAGGAEK	0	-0.333		EVEMDAVGK	0	-0.3		LSELQLR	0	-0.129
DVQNTFYDIVAEFGPMEHTQAVDYVK	0	-0.335		GYGVAFSSGER	0	-0.3		GQTGLVK	0	-0.129
SQGVVFASYGPEWR	0	-0.336		TGGLEIDSDFGGFR	0	-0.3		DSIFSNLIGQLDYK	0	-0.129
EQEVSILK	0	-0.337		ALNEGGLQSIPK	0	-0.308		TYVPMTEDIYNAIIDK	0	-0.131
TLYEVFQR	0	-0.338		DQLLLGPTYATPK	0	-0.308		LYMAED	0	-0.133
SDMLNALEEVINNPFYK	0	-0.341		VHEEIDEVIGQVR	0	-0.308		VTVEDLFSEDFK	0	-0.133
KIPNIEMSDLSFSK	1	-0.343		EQGVLSFWR	0	-0.311		FINLVPSNLPHEATR	0	-0.133
TTQSGFEGFIK	0	-0.345		GIQVSNDGPCLGSR	0	-0.314		IVEIPFNSTNK	0	-0.136
SLNDKFASFIDK	1	-0.35		VVTIHPGGFQTNIVGSQDSWDK	0	-0.314		GVVDSDDLPLNVSR	0	-0.136
AQQALVQK	0	-0.35		ELISNASDALDK	0	-0.317		NLLHVTDTGVGMTREELVK	1	-0.137
YQLDPTASISAK	0	-0.35		AHVYVEEVPWK	0	-0.318		AELSVIFADKPEK	0	-0.138
RLEDLSESIVNDFAYMK	1	-0.353		IYHTIAYLTPLPQPNR	0	-0.319		VFITDDFHDMMPK	0	-0.138
NNDLILYYFSDAK	0	-0.354		FDAGELITQR	0	-0.32		EFFDSLNEAIMR	0	-0.142
KGFIGPGIDVPAPDMSTGER	1	-0.355		LAQGEYIAPEKIENIYLR	1	-0.322		IMNVIGEPIDERGPIK	1	-0.144
TPVEPEVAIHR	0	-0.355		LFPGGLDQK	0	-0.322		TNSTFNQVVLK	0	-0.145
ETLMDLGTK	0	-0.356		IGIFGQDEDVTSK	0	-0.323		FYLEPYLK	0	-0.15
GNNTTSLLSQSVAK	0	-0.357		IPSAVGYQPTLATDMGTMQER	0	-0.324		DFGIGK	0	-0.15
IPDWFLNR	0	-0.363		FFDIDSGR	0	-0.325		VGAPPLEK	0	-0.15
RVPVVTQGSDAQALTQDDGVAK	1	-0.364		GVALPETIEEAENLGR	0	-0.325		FFPASADR	0	-0.15
IFGQANTSVKR	1	-0.364		NITQSLTSFSK	0	-0.327		LQINAQNCVHCK	0	-0.15
VLEPTWK	0	-0.371		VLSRPNAQELPSM	0	-0.331		MLTPLELVQFDIETAEPVRDK	1	-0.152
SMEAEMIQLQEELAAAER	0	-0.372		VQQEIDEVIGQVR	0	-0.331		DTDDVPMILVGNK	0	-0.153
LAPEYEAAATR	0	-0.373		RMFAGEGLR	1	-0.333		YIAPTILTDVDPNSK	0	-0.153
NLYSDLQALGSK	0	-0.375		HDEAWMILK	0	-0.333		LVNLQHLDLLNNR	0	-0.154
VSQLYGDLQHLK	0	-0.375		LDYHISVQDMMR	0	-0.333		LYFLSTEDLPR	0	-0.155
GRLPPGPTPLPFIGNYLQLNTK	1	-0.377		DVQNTFYDIVAEFGPMEHTQAVDYVK	0	-0.335		IAEGTFPGK	0	-0.156
FLPMFLSDNPNPK	0	-0.377		SQGVVFASYGPEWR	0	-0.336		YEGFFSLWK	0	-0.156
SEISGDLAR	0	-0.378		EADIQNFTSFISR	0	-0.338		LKPLEVELR	0	-0.156
HGGTIPVVPTAEFQDR	0	-0.381		TTQSGFEGFIK	0	-0.345		FLAEEGFYK	0	-0.156
VAEIPFNSTNK	0	-0.382		AQQALVQK	0	-0.35		LALFNPDVSWDR	0	-0.158
DMTDAFLAEMQK	0	-0.383		RLEDLSESIVNDFAYMK	1	-0.353		HTTIFEVLPQK	0	-0.164
LVDVEDMNYQAAK	0	-0.385		ETLMDLGTK	0	-0.356		VPVVTQGSDAQALTQDDGVAK	0	-0.167
ALYSNILGEENTYLWR	0	-0.387		LLIYNPEDPPGSEVLR	0	-0.356		IQTTAPPVK	0	-0.167
EEIYSAVR	0	-0.387		NLHPLNELFPLAYIEDPK	0	-0.356		ITQFCHHFLEGK	0	-0.167
FLGYTEKDIELLYPYK	1	-0.388		ALEDLGR	0	-0.357		GFIGPGIDVPAPDMSTGER	0	-0.168
EEIAQLAR	0	-0.388		GNNTTSLLSQSVAK	0	-0.357		ASLYNSVVSNSSK	0	-0.169
LSTLGSGGER	0	-0.39		FNASQLITQR	0	-0.36		LPPGPTPLPFIGNYLQLNTK	0	-0.17
LVDAWTYELQR	0	-0.391		YLGGDDLDTSAIR	0	-0.362		FSALDSR	0	-0.171
YIEDAIGESAK	0	-0.391		APMFSWPR	0	-0.363		FGVAEPR	0	-0.171
LSQQYGDVLQIR	0	-0.392		RVPVVTQGSDAQALTQDDGVAK	1	-0.364		NATNVEQSFMTMAAEIK	0	-0.171
TALTYYLDITNPPR	0	-0.393		IFGQANTSVKR	1	-0.364		WFSAPLLLEASEFLAEDSQEK	0	-0.171
EGDVLTLLESER	0	-0.4		EYTAAVEAK	0	-0.367		HLDACETMGNATAICSDK	0	-0.172
FAPPQPAEPWSFVK	0	-0.4		VSQLYGDLQHLK	0	-0.375		HVLFEDTFFDK	0	-0.173
MVTGDNINTAR	0	-0.4		GRLPPGPTPLPFIGNYLQLNTK	1	-0.377		VALVYGQMNEPPGAR	0	-0.173
VPQATAEAK	0	-0.4		FLPMFLSDNPNPK	0	-0.377		LEDFMIEK	0	-0.175
DILLRPELEELR	0	-0.408		LVQAFQYTDK	0	-0.38		NFDFEDVFVNIPR	0	-0.177
MCHPSVDGFTPR	0	-0.408		VAEIPFNSTNK	0	-0.382		FAFQAEVNR	0	-0.178
SSPAITLENPDIK	0	-0.408		DMTDAFLAEMQK	0	-0.383		ALQSDYITYIDDLLTSINAKPDLR	0	-0.179
DFMIQGGDFTR	0	-0.409		EEIYSAVR	0	-0.387		SDYFM	0	-0.18
GIIDSTVSEQR	0	-0.409		ALYSNILGEENTYLWR	0	-0.387		LITLEEEMTK	0	-0.18
TPYTIMFGPDK	0	-0.409		FLGYTEKDIELLYPYK	1	-0.388		TVGVEPAADGK	0	-0.182
IFFSDIHFGNIQQINDDGSGR	0	-0.41		EEIAQLAR	0	-0.388		DVDFEATWGAVR	0	-0.183
IHMPYTNAMIHEVQR	0	-0.413		LSTLGSGGER	0	-0.39		SPYCITK	0	-0.186
LQEYITSFATEK	0	-0.417		FYSVNVDYSK	0	-0.39		LAADDFR	0	-0.186
YQVDPDACFSAK	0	-0.417		LVDAWTYELQR	0	-0.391		LLAQDIRK	1	-0.187
EAFQNAYLELGGLGER	0	-0.419		YIEDAIGESAK	0	-0.391		DQEGQDVLLFIDNIFR	0	-0.187
VTSAYLQDIEDAYK	0	-0.421		TALTYYLDITNPPR	0	-0.393		IQSSLGGK	0	-0.188
EIEYEVVR	0	-0.425		VPQATAEAK	0	-0.4		TFQINTFNLK	0	-0.19
IPAGLENR	0	-0.425		MVTGDNINTAR	0	-0.4		SGDNITMEVVR	0	-0.191
VNAELQAR	0	-0.425		MPYTQAVINEIQR	0	-0.4		TELGLDLGLEPK	0	-0.192
GFQGSFEELCR	0	-0.427		FAPPQPAEPWSFVK	0	-0.4		LFQTNTELLELTTK	0	-0.193
VHEEIEQVIGR	0	-0.427		MCHPSVDGFTPR	0	-0.408		ANEQLAAVVAETQK	0	-0.193
DFTSEQIDEILQNHTEIVFAR	0	-0.429		DILLRPELEELR	0	-0.408		EIAGATPYITAAEEK	0	-0.193
EIDQEAAVEVSQLR	0	-0.429		SSPAITLENPDIK	0	-0.408		YGVEAFSDSLR	0	-0.2
GGQDNIPVLK	0	-0.43		GIIDSTVSEQR	0	-0.409		GNWGYLDQVAALR	0	-0.2
IFFYDSENPPGSEVLR	0	-0.431		TPYTIMFGPDK	0	-0.409		TIDWVSFVEIMPQNQK	0	-0.206
IEFEGQSVDFVDPNKQNLIAEVSTK	1	-0.432		IFFSDIHFGNIQQINDDGSGR	0	-0.41		GHEVTVLKPSAYYVLDPK	0	-0.206
ASATFNPELITHILDGSPENTR	0	-0.432		LSENVIDR	0	-0.413		KTTVLAMDQVPR	1	-0.208
EALVGQAEDFSGR	0	-0.438		IHMPYTNAMIHEVQR	0	-0.413		LNIPVSQVNPR	0	-0.209
ILPEYLSNWTMEK	0	-0.438		LGDTFR	0	-0.417		GPGLPLYTLHR	0	-0.209
GSTASQVLQR	0	-0.44		QLVCPAEDLPQK	0	-0.417		SFDEIAAEFR	0	-0.21
EMSNPDITPVLR	0	-0.442		YQVDPDACFSAK	0	-0.417		DHGDLAFVDVPNDSPFQIVK	0	-0.21
IFELGLGDDDGNLEEDFITWR	0	-0.443		LQEYITSFATEK	0	-0.417		TVEEVLGHFGVNESTGLSLEQVK	0	-0.212
ENLEEEAIIMK	0	-0.445		DYPLPDVAHVK	0	-0.418		GFGSDKESILELITSR	1	-0.213
GFPTIYFSPANKK	1	-0.446		EAFQNAYLELGGLGER	0	-0.419		MPYTDAM	0	-0.214
LALFNPDVSWDRK	1	-0.446		NAENAIEALK	0	-0.42		ASIYQSVFTNSSK	0	-0.215
RVFITDDFHDMMPK	1	-0.45		VTSAYLQDIEDAYK	0	-0.421		TYAEILEPFHPVR	0	-0.215
ADEGISFR	0	-0.45		LDVGSPEMK	0	-0.422		VYDITR	0	-0.217
LENGEIETIAR	0	-0.455		EIEYEVVR	0	-0.425		GSIFNSGSHVLPLEQGK	0	-0.218
LNIPVNQVNPR	0	-0.455		VNAELQAR	0	-0.425		KYSQFINFPIYVWSSK	1	-0.219
AVANEQLTR	0	-0.456		IPAGLENR	0	-0.425		GGTSDALLYR	0	-0.22
FVMQEEFSR	0	-0.456		VHEEIEQVIGR	0	-0.427		LDPTGMFLNSYLEK	0	-0.221
LLEVDNR	0	-0.457		GFQGSFEELCR	0	-0.427		LLADQAEAR	0	-0.222
ELFSNLQEFAGPSGK	0	-0.46		FFDEESYSLLR	0	-0.427		LISYSYMER	0	-0.222
FPEFFSDLDK	0	-0.46		DADPILR	0	-0.429		TYTLADYLK	0	-0.222
SGTIFDNFLITNDEAYAEEFGNETWGVTK	0	-0.462		EIDQEAAVEVSQLR	0	-0.429		LDDLINWAR	0	-0.222
GEIFLDEK	0	-0.463		DFTSEQIDEILQNHTEIVFAR	0	-0.429		GLWPGVEDLSLNK	0	-0.223
MLAEDELR	0	-0.463		GGQDNIPVLK	0	-0.43		LKVPPAINQFTQALDR	1	-0.225
VQEEAEWLVMELKK	1	-0.464		IFFYDSENPPGSEVLR	0	-0.431		HFTVNTLR	0	-0.225
DLVPDLSNFYAQYK	0	-0.464		IEFEGQSVDFVDPNKQNLIAEVSTK	1	-0.432		LQQLEALR	0	-0.225
SLAEDFAEQPIK	0	-0.467		ASATFNPELITHILDGSPENTR	0	-0.432		YNLGLDLR	0	-0.225
DIEEIIDELR	0	-0.47		LGEHNINVLEGDEQFINAAK	0	-0.435		VEPQATISEIK	0	-0.227
AGNFYVPAEPK	0	-0.473		EALVGQAEDFSGR	0	-0.438		ILGADTSVDLEETGR	0	-0.227
SQIDELYSTIK	0	-0.473		ILPEYLSNWTMEK	0	-0.438		YVDMSAK	0	-0.229
DGSIDLVINLPNNNTK	0	-0.475		GSTASQVLQR	0	-0.44		SDLLNALEEVIDNPFYK	0	-0.229
ELSTSVTFPDGR	0	-0.475		GTQLLPR	0	-0.443		VYDLTK	0	-0.233
FDYEDTEFLSLLQMMGQMNR	0	-0.475		IFELGLGDDDGNLEEDFITWR	0	-0.443		TDLYFLSPGQLPQGLR	0	-0.238
VLQEDTLPDLQMK	0	-0.477		YEMHPLGVK	0	-0.444		APVPTGEVYFADSFDR	0	-0.238
YFENWSASM	0	-0.478		ENLEEEAIIMK	0	-0.445		AANSLEAFIFETQDK	0	-0.24
EVQSEFVEVMNEIWANDQIR	0	-0.48		LALFNPDVSWDRK	0	-0.446		GSTAPVGGGSFPNITPR	0	-0.241
YTALVDAEEK	0	-0.48		ADEGISFR	0	-0.45		LDGNELDLSLSDLNEVPVK	0	-0.242
SLGQWLQEEKVPAIYGVDTR	1	-0.485		EFTLEFSR	0	-0.45		VLGFCHYYLPEEQFPK	0	-0.244
AEQGAYLGPLPYK	0	-0.485		LNIPVNQVNPR	0	-0.455		LNPQQFEVLFR	0	-0.245
EEVKTCAQFVSGSQAR	1	-0.488		LENGEIETIAR	0	-0.455		LPLQDVYK	0	-0.25
YSTDVSVDEVK	0	-0.491		AVANEQLTR	0	-0.456		EFVEEFIWPAVQSSALYEDR	0	-0.25
NIIHSAQTGNFK	0	-0.492		EGNDLYHEMIESGVINLK	0	-0.461		MGLINKEEVLLPLDNPYGK	1	-0.253
TGTAEMSSILEER	0	-0.492		FNVEDGEIVQQVR	0	-0.462		ILFIFIDSDHTDNQR	0	-0.253
TTQSGFEGFIKDQFTTLPEVK	1	-0.495		SGTIFDNFLITNDEAYAEEFGNETWGVTK	0	-0.462		THSDQFLVSFK	0	-0.255
VAAYDKLEK	1	-0.5		WELLQQLDLSNCR	0	-0.462		FIGGSGQVSER	0	-0.255
ALENNM	0	-0.5		VQEEAEWLVMELKK	1	-0.464		IDIVENR	0	-0.257
FGQVYTEAK	0	-0.5		DLVPDLSNFYAQYK	0	-0.464		DNHLLGTFDLTGIPPAPR	0	-0.261
GETVSTPLSR	0	-0.5		LPLSQR	0	-0.467		DTNGSQFFITTVK	0	-0.262
MLQDVQMPSK	0	-0.5		SLAEDFAEQPIK	0	-0.467		LYQEFGIR	0	-0.263
VVDDWANDGWGLK	0	-0.5		DIEEIIDELR	0	-0.47		DAQLFIQR	0	-0.263
EIEEYELLHTLNFDSVR	0	-0.506		AGNFYVPAEPK	0	-0.473		HEAFMPFSAGR	0	-0.264
AVANYDSVEAGEK	0	-0.508		SQIDELYSTIK	0	-0.473		GYLDNVQLGHILER	0	-0.264
GPLPIIEDTHK	0	-0.509		ELSTSVTFPDGR	0	-0.475		VYFDFQIGDEPVGR	0	-0.264
GFYIYQSGSK	0	-0.51		DGSIDLVINLPNNNTK	0	-0.475		TGTAEM	0	-0.267
VLEDNSALDK	0	-0.51		FDYEDTEFLSLLQMMGQMNR	0	-0.475		MNVFDTELK	0	-0.267
SGYLLPDTK	0	-0.511		YTALVDAEEK	0	-0.48		LGPNYLQIPVNCPYR	0	-0.267
EANHDGDFGITLAELR	0	-0.513		IQSILSEDPK	0	-0.48		VAPEEHPVLLTEAPLNPK	0	-0.267
LDLLEDR	0	-0.514		SLGQWLQEEKVPAIYGVDTR	1	-0.485		ELISNASDALDKIR	1	-0.271
KLEGDSTDLSDQIAELQAQIAELK	1	-0.517		AEQGAYLGPLPYK	0	-0.485		ITNYLSK	0	-0.271
ITSEELHYFVQNHFTSAR	0	-0.517		EEVKTCAQFVSGSQAR	1	-0.488		FYGPEGPYGVFAGR	0	-0.271
TSAPGGVPLQPQELEFTK	0	-0.517		EVQYLLNK	0	-0.488		SDYFMPFSAGK	0	-0.273
ELNDFISYLQR	0	-0.518		EAQFLVEELKK	1	-0.491		FPNAEFAEITK	0	-0.273
LGQIYQSWLDK	0	-0.518		NIIHSAQTGNFK	0	-0.492		IIAEGANGPTTPEADKIFLER	1	-0.276
KLETAVNLAWTAGNSNTR	1	-0.522		TGQEVVFVAEPDNK	0	-0.493		YSGTLDCAK	0	-0.278
EALLQQGDEFLGR	0	-0.523		ITLPAPNPDHVGGYK	0	-0.493		HYGPGWVSM	0	-0.278
SSPAITLENPDIKYPLR	1	-0.524		TTQSGFEGFIKDQFTTLPEVK	1	-0.495		GADSSIFPR	0	-0.278
LIDKEIISHDTR	1	-0.525		KLEAAEDIAYQLSR	1	-0.5		GVSEIVHEGK	0	-0.28
IAFGGETDEATR	0	-0.525		ALENNM	0	-0.5		HQGVMVGMGQK	0	-0.282
GHLETPVWIER	0	-0.527		EFTEAVEAK	0	-0.5		MFDLEANEQVQK+Oxidation(M)	1	-0.284
LAQGEYIAPEK	0	-0.527		MLQDVQMPSK	0	-0.5		LPYTDAVLHEIQR	0	-0.285
EPWLLASQYQDAIR	0	-0.529		VVDDWANDGWGLK	0	-0.5		DPENFPFVVLGNK	0	-0.285
TIELDGK	0	-0.529		LNIQPSETDYAVDIR	0	-0.507		GFSLEELR	0	-0.288
QRFDHILYTGNTAVGK	1	-0.531		LFQEDNGMPVHLK	0	-0.508		DIDINSIR	0	-0.288
AQDGAAMEMQPLK	0	-0.531		AVANYDSVEAGEK	0	-0.508		SAVLEDDKLLLYYYDDVR	1	-0.289
DLFSDGHSEFLK	0	-0.533		GPLPIIEDTHK	0	-0.509		YGDVFSLQK	0	-0.289
LQDPFSLYR	0	-0.533		VLEDNSALDK	0	-0.51		IPATLGPNTR	0	-0.29
DAISGIGTDEK	0	-0.536		KFYGPEGPYGVFAGR	1	-0.513		TPKPLLMVHGWPGSFYEFYK	0	-0.29
TNEQIHQLVAAYK	0	-0.538		EANHDGDFGITLAELR	0	-0.513		GPNGLLVYQGK	0	-0.291
TSPVEGLPGTAPDLEK	0	-0.538		NGEFFMSPHDFVTR	0	-0.514		DGNVIFPAPTPK	0	-0.292
ELQSQILEAR	0	-0.54		TIQLNVCNSEEVEK	0	-0.514		SSWTPLLLGNPGR	0	-0.292
VNNFPPLPK	0	-0.544		LDQGGAPLAGTNK	0	-0.515		LSFQHDPETSVLTLR	0	-0.293
LTFDTTFSPNTGK	0	-0.546		#NAME?	0	-0.515		TITLEVEPSDTIENVK	0	-0.294
VESVFETLVEDSPEEESTLTK	0	-0.548		ITSEELHYFVQNHFTSAR	0	-0.517		IMDPNIVGSEHYDVAR	0	-0.294
FAEVYFAQSQQK	0	-0.55		TSAPGGVPLQPQELEFTK	0	-0.517		GQVTGTDLINEVSK	0	-0.3
YGVEAFSDSLR	0	-0.551		LGQIYQSWLDK	0	-0.518		TGGLEIDSDFGGFR	0	-0.3
EEVLLPLDNPYGK	0	-0.554		KLETAVNLAWTAGNSNTR	1	-0.522		QESAWVEELLALHR	0	-0.3
TPGPGAQSALR	0	-0.555		EALLQQGDEFLGR	0	-0.523		LTESPCALVASQYGWSGNMER	0	-0.305
RQEALELIK	1	-0.556		SSPAITLENPDIKYPLR	1	-0.524		ALNEGGLQSIPK	0	-0.308
IIAEGANGPTTPEADK	0	-0.556		LIDKEIISHDTR	1	-0.525		DQLLLGPTYATPK	0	-0.308
HVIQSISAQQEKETIAK	1	-0.559		TYSQVGFR	0	-0.525		VHEEIDEVIGQVR	0	-0.308
EAVQLLEDYK	0	-0.56		FPEEEAPSTVLSQNLFTPK	0	-0.526		ASGSPDPAISWFR	0	-0.308
LTFDSSFSPNTGK	0	-0.562		GHLETPVWIER	0	-0.527		LPSGYYDFSVR	0	-0.309
VNPDDVGGEALGR	0	-0.562		ESVFTVEGGHR	0	-0.527		EKFSPLTANLMNLLAENGR	1	-0.311
GPFPPVWNPITYLDYNNLWR	0	-0.565		LAQGEYIAPEK	0	-0.527		EQGVLSFWR	0	-0.311
AGFAGDDAPR	0	-0.57		TIELDGK	0	-0.529		EEILAQAK	0	-0.313
EANNFLWPFK	0	-0.57		EPWLLASQYQDAIR	0	-0.529		NVQAEEMVEFSSGLK	0	-0.313
DKLDGNELDLSLSDLNEVPVK	1	-0.571		AQDGAAMEMQPLK	0	-0.531		GIQVSNDGPCLGSR	0	-0.314
DVYSSITQLSER	0	-0.575		LQDPFSLYR	0	-0.533		VVTIHPGGFQTNIVGSQDSWDK	0	-0.314
EAYPGDVFYLHSR	0	-0.577		GLMAFEHQR	0	-0.533		NCAQFVTGSQAR	0	-0.317
WLFNSQSLQLTDR	0	-0.577		TSPVEGLPGTAPDLEK	0	-0.538		ELISNASDALDK	0	-0.317
VFANPEDCAGFGKGENAK	1	-0.578		KGQVTGTDLINEVSK	1	-0.54		AHVYVEEVPWK	0	-0.318
NKPLFFADK	0	-0.578		ELQSQILEAR	0	-0.54		IYHTIAYLTPLPQPNR	0	-0.319
FLQEYFDGNLK	0	-0.582		FLEEATR	0	-0.543		LAQGEYIAPEKIENIYLR	1	-0.322
FLTNDNTAIDK	0	-0.582		GEVTFEDVR	0	-0.544		DTTVTGLGR	0	-0.322
NWDPFYTEILGRPTTLAETMGK	0	-0.582		TNAENEFVTIK	0	-0.545		IGIFGQDEDVTSK	0	-0.323
ATLDPSAPR	0	-0.589		NALANPLYCPDYR	0	-0.546		IPSAVGYQPTLATDMGTMQER	0	-0.324
FVDLHPGGQSK	0	-0.591		VESVFETLVEDSPEEESTLTK	0	-0.548		GVALPETIEEAENLGR	0	-0.325
YLPGPQQQIIK	0	-0.591		FAEVYFAQSQQK	0	-0.55		NITQSLTSFSK	0	-0.327
ELDSITPDITPGWK	0	-0.593		ELSSPVTFPDGR	0	-0.55		DFTATFGPLDSLNTR	0	-0.327
FAPPQPAEPWNFVK	0	-0.593		EPAEDILQTLLDSTYK	0	-0.55		GITHIGYTDLPSR	0	-0.331
LAQGEYIAPEKIENVYSR	1	-0.594		EEVLLPLDNPYGK	0	-0.554		VLSRPNAQELPSM	0	-0.331
IPVPEDKYTALVDAEEK	1	-0.6		TPGPGAQSALR	0	-0.555		VQQEIDEVIGQVR	0	-0.331
ISSQTFPAPPSPK	0	-0.6		RQEALELIK	1	-0.556		RMFAGEGLR	1	-0.333
SSITQIER	0	-0.6		VPAVRDR	1	-0.557		NYLIPK	0	-0.333
VGQAMASTEEK	0	-0.6		YGVEAFSDSLRR	1	-0.558		DIELLYPYK	0	-0.333
EKPLALYIFSHNNK	0	-0.607		HVIQSISAQQEKETIAK	1	-0.559		MGPGATAGGAEK	0	-0.333
DTTSLNQAALYR	0	-0.608		LTFDSSFSPNTGK	0	-0.562		LDYHISVQDMMR	0	-0.333
TPTPGSLELAQK	0	-0.608		GPFPPVWNPITYLDYNNLWR	0	-0.565		DVQNTFYDIVAEFGPMEHTQAVDYVK	0	-0.335
EIINNPFYK	0	-0.611		IIDKPIEPR	0	-0.567		EQEVSILK	0	-0.337
IEFEGQSVDFVDPNK	0	-0.613		EANNFLWPFK	0	-0.57		TLYEVFQR	0	-0.338
IEDVTPIPSDSTR	0	-0.615		AGFAGDDAPR	0	-0.57		ILDSVGIEADDER	0	-0.338
GSGQGDSLYPVGYLDK	0	-0.625		DVYSSITQLSER	0	-0.575		EADIQNFTSFISR	0	-0.338
RVQQEIDEVIGQVR	1	-0.629		WLFNSQSLQLTDR	0	-0.577		SDMLNALEEVINNPFYK	0	-0.341
FGAVWTGDNTAEWDHLK	0	-0.629		MPYTDAMIHEVQR	0	-0.577		KIPNIEMSDLSFSK	1	-0.343
ISPWTGR	0	-0.629		VFANPEDCAGFGKGENAK	1	-0.578		TTQSGFEGFIK	0	-0.345
NVYDSISK	0	-0.638		NKPLFFADK	0	-0.578		DNPLDPVLAK	0	-0.347
SYELPDGQVITIGNER	0	-0.638		ESLQQLAEVTR	0	-0.582		SLNDKFASFIDK	1	-0.35
FESVIHEFDPYFNYR	0	-0.64		NWDPFYTEILGRPTTLAETMGK	0	-0.582		NNDLILYYFSDAK	0	-0.354
DMHGDSEYNIMFGPDICGPGTK	0	-0.641		AKEHLQSLDINCAR	1	-0.586		QLEPVYTSLGK	0	-0.355
HVIQSISAQQEK	0	-0.642		ATLDPSAPR	0	-0.589		ADGYVLEGK	0	-0.356
NVEEAINFINDR	0	-0.642		YLPGPQQQIIK	0	-0.591		NLHPLNELFPLAYIEDPK	0	-0.356
ALEQQVEEM	0	-0.644		ELDSITPDITPGWK	0	-0.593		ALEDLGR	0	-0.357
EISPDTTLLDLQNNDISELR	0	-0.645		IPVPEDKYTALVDAEEK	1	-0.6		GNNTTSLLSQSVAK	0	-0.357
STSITQTQLSK	0	-0.645		SSITQIER	0	-0.6		LIQNQVANYPFR	0	-0.358
ISEYINVENEAPWVTDK	0	-0.647		SDLEYSFAK	0	-0.6		FNASQLITQR	0	-0.36
SLKDITTK	1	-0.65		ISSQTFPAPPSPK	0	-0.6		HVISYSLSPFEQR	0	-0.362
SLSDPKDIDINSIR	1	-0.65		KGQGLTGPSLPPGTPVR	1	-0.606		IPDWFLNR	0	-0.363
EIDQVIGSQR	0	-0.65		TPTPGSLELAQK	0	-0.608		IFGQANTSVKR	1	-0.364
IANPDQLLTQDVEK	0	-0.65		DTTSLNQAALYR	0	-0.608		SQIFSTASDNQPTVTIK	0	-0.365
VTCIDPNPNFEK	0	-0.65		EIINNPFYK	0	-0.611		LASLSEKPPAIDWAYYR	0	-0.365
EALIDYGEEFSGR	0	-0.654		IEFEGQSVDFVDPNK	0	-0.613		EYTAAVEAK	0	-0.367
ISSLLEEQFQQGK	0	-0.654		APNTPDVLEIEFKK	1	-0.614		LEGDSTDLSDQIAELQAQIAELK	0	-0.37
NILLTNEQLENAR	0	-0.654		AEEILEK	0	-0.614		TGQEVVFVAEPDNKNVYK	1	-0.371
NTAEETWMVIHGR	0	-0.654		IEDVTPIPSDSTR	0	-0.615		SMEAEMIQLQEELAAAER	0	-0.372
EYAGYLLYSER	0	-0.655		GDIPVFQEYK	0	-0.62		AFSPTTVNTGR	0	-0.373
GQNDLMGTAEDFADQFLR	0	-0.656		GEGGILINSQGER	0	-0.623		MATQASTLYSNNITK	0	-0.373
DQFTTLPEVK	0	-0.66		RVQQEIDEVIGQVR	1	-0.629		GRLPPGPTPLPFIGNYLQLNTK	1	-0.377
SAHAGTYEVR	0	-0.66		FGAVWTGDNTAEWDHLK	0	-0.629		ITPSYVAFTPEGER	0	-0.379
TDLLLEPYNK	0	-0.66		TGQEVVFVAEPDNKNVYK	1	-0.633		LVQAFQYTDK	0	-0.38
YFNSYTLTGR	0	-0.66		VGGTSDVEVNEK	0	-0.633		HGGTIPVVPTAEFQDR	0	-0.381
SLEEWVTK	0	-0.663		NVYDSISK	0	-0.638		VAEIPFNSTNK	0	-0.382
GGHFAAFEEPK	0	-0.664		SYELPDGQVITIGNER	0	-0.638		DMTDAFLAEMQK	0	-0.383
MDATANDVPSPYEVK	0	-0.667		DMHGDSEYNIMFGPDICGPGTK	0	-0.641		LVDVEDMNYQAAK	0	-0.385
AVAFQNPQTR	0	-0.67		HVIQSISAQQEK	0	-0.642		ALYSNILGEENTYLWR	0	-0.387
SEDILDYGPFK	0	-0.673		ISEYINVENEAPWVTDK	0	-0.647		FLGYTEKDIELLYPYK	1	-0.388
VEIIANDQGNR	0	-0.673		SLSDPKDIDINSIR	1	-0.65		EEIAQLAR	0	-0.388
ATAQEAQSLGGR	0	-0.675		EALIDYGEEFSGR	0	-0.654		TVAELEAEK	0	-0.389
LSDIPEGK	0	-0.675		NILLTNEQLENAR	0	-0.654		YTVGLGQTR	0	-0.389
VTCVDPNPNFEK	0	-0.675		EYAGYLLYSER	0	-0.655		LSTLGSGGER	0	-0.39
EALVDQAEEFSGR	0	-0.677		GQNDLMGTAEDFADQFLR	0	-0.656		ALELDSNLYR	0	-0.39
GQADLMAER	0	-0.678		YFNSYTLTGR	0	-0.66		FYSVNVDYSK	0	-0.39
DQAQEDAQVAAEILEIADTPSGDK	0	-0.683		SAHAGTYEVR	0	-0.66		LVDAWTYELQR	0	-0.391
DLLTAYYDVDYEK	0	-0.685		SLEEWVTK	0	-0.663		YIEDAIGESAK	0	-0.391
AGPESDGQFQFTGIK	0	-0.687		TILTTEDR	0	-0.663		TALTYYLDITNPPR	0	-0.393
DISLSDYK	0	-0.688		AYNYVGQEVDGYHAFQTLTQIYNK	0	-0.663		NASDMIDKLTLTFNR	1	-0.4
LGVIEDHSNR	0	-0.69		KMWDELPEVVR	1	-0.664		VLQEVQR	0	-0.4
QPDSGISSIR	0	-0.69		GGHFAAFEEPK	0	-0.664		VPQATAEAK	0	-0.4
NNSLWDKLIFHK	1	-0.692		GQLTDVPGK	0	-0.667		VLNTNIDGR	0	-0.4
GATYGADHDLAR	0	-0.692		FEVLDKPQS	0	-0.667		FYSLWDTGYAK	0	-0.4
ANAGEESVMNLDK	0	-0.7		ESECTEVLR	0	-0.667		MVTGDNINTAR	0	-0.4
NAGLKPFEQVK	0	-0.7		VEIIANDQGNR	0	-0.673		EGDVLTLLESER	0	-0.4
TITSSYYR	0	-0.7		SEDILDYGPFK	0	-0.673		MPYTQAVINEIQR	0	-0.4
HVLQQFADNDVSR	0	-0.708		DFTPAELR	0	-0.675		FAPPQPAEPWSFVK	0	-0.4
TTPSYVAFTDTER	0	-0.708		LSDIPEGK	0	-0.675		NILDDFREAYFWLR	1	-0.407
TAEALDKDGWLHTGDIGK	1	-0.711		EALVDQAEEFSGR	0	-0.677		DILLRPELEELR	0	-0.408
LFAYPDTHR	0	-0.711		GQADLMAER	0	-0.678		SSPAITLENPDIK	0	-0.408
LQYAGWGPK	0	-0.711		DTQLITVDEK	0	-0.68		DFMIQGGDFTR	0	-0.409
HNEETGDNVGPLIIK	0	-0.713		AGPESDGQFQFTGIK	0	-0.687		TPYTIMFGPDK	0	-0.409
IQDSLEITNTYK	0	-0.717		DISLSDYK	0	-0.688		QLQQVGTVSK	0	-0.41
SIRPGLSPYR	0	-0.72		AQELDVDMK	0	-0.689		QLAPIWDK	0	-0.413
IPNPDFFEDLEPFR	0	-0.721		QPDSGISSIR	0	-0.69		IHMPYTNAMIHEVQR	0	-0.413
FFDTTPTGR	0	-0.722		NLETSVSTGR	0	-0.69		VQEEAEWLVMELK	0	-0.416
ETTIQGLDGLSER	0	-0.723		AQFQDALEDVR	0	-0.691		LGDTFR	0	-0.417
QVEILNQYPHFK	0	-0.725		NNSLWDKLIFHK	1	-0.692		YQVDPDACFSAK	0	-0.417
VWLYHDGR	0	-0.725		SDANTDLIGGSPK	0	-0.692		LQEYITSFATEK	0	-0.417
GNFNYIEFTR	0	-0.73		TITSSYYR	0	-0.7		DYPLPDVAHVK	0	-0.418
LSTNQQNILK	0	-0.73		NAGLKPFEQVK	0	-0.7		EAFQNAYLELGGLGER	0	-0.419
FLEEHPGGEEVLR	0	-0.731		IQFNESFAEMNK	0	-0.7		NLSEM	0	-0.42
TPEEILAEK	0	-0.733		ANAGEESVMNLDK	0	-0.7		NAENAIEALK	0	-0.42
NSVFQQGMK	0	-0.744		HVLQQFADNDVSR	0	-0.708		VTSAYLQDIEDAYK	0	-0.421
QLVEQVEQIQK	0	-0.745		TTPSYVAFTDTER	0	-0.708		NLEPEWAAAATEVK	0	-0.421
APDAWDYSQGFVNEEMIR	0	-0.75		TYFQGNLPAR	0	-0.71		LDVGSPEMK	0	-0.422
DYLHGDNSDIIPTDTIK	0	-0.753		SRLLPNMPK	1	-0.711		EFIEAEMK	0	-0.425
DLESDIIGDTSGHFQK	0	-0.756		TAEALDKDGWLHTGDIGK	1	-0.711		VNAELQAR	0	-0.425
SLQSVAEER	0	-0.756		LQYAGWGPK	0	-0.711		VLEDSDLK	0	-0.425
TAGLHVTEYEDNLK	0	-0.757		ADWSSLSR	0	-0.713		VHEEIEQVIGR	0	-0.427
ELSPLPESYLSNK	0	-0.762		HNEETGDNVGPLIIK	0	-0.713		GFQGSFEELCR	0	-0.427
DQASEQLVGGQLTR	0	-0.764		IQDSLEITNTYK	0	-0.717		DFTSEQIDEILQNHTEIVFAR	0	-0.429
IPYPTK	0	-0.767		SIRPGLSPYR	0	-0.72		GGQDNIPVLK	0	-0.43
EQPLDEEMK+Oxidation(M)	1	-0.769		IPNPDFFEDLEPFR	0	-0.721		LPEGTTYEEYLGAEYLQAVGNIR	0	-0.43
YIQELWR	0	-0.771		FFDTTPTGR	0	-0.722		SKDFQLFGSPLGK	1	-0.431
NFGIGQDIQPK	0	-0.773		ETTIQGLDGLSER	0	-0.723		IFFYDSENPPGSEVLR	0	-0.431
FLTEELSLDQDR	0	-0.775		VWLYHDGR	0	-0.725		ASATFNPELITHILDGSPENTR	0	-0.432
SGQSNPTFFLQK	0	-0.775		SPIEFLENAYEK	0	-0.725		ILQEGVDPK	0	-0.433
GLNSESVTEETLR	0	-0.777		QVEILNQYPHFK	0	-0.725		LGEHNINVLEGDEQFINAAK	0	-0.435
TADGSWEPFASGK	0	-0.777		GLGTEVPGSLQGPDPYR	0	-0.729		EAQFLVEELK	0	-0.438
AQFSEVQLEWQPPPFK	0	-0.781		YEELQITAGR	0	-0.73		EALVGQAEDFSGR	0	-0.438
LQQELDDLLVDLDHQR	0	-0.781		GNFNYIEFTR	0	-0.73		ILPEYLSNWTMEK	0	-0.438
DGWLHTGDIGK	0	-0.782		LSTNQQNILK	0	-0.73		HVLGVPLDDR	0	-0.439
TYIIGELHPDDR	0	-0.783		FLEEHPGGEEVLR	0	-0.731		EMSNPDITPVLR	0	-0.442
LNDGSQITFEK	0	-0.791		KIESLR	1	-0.733		IFELGLGDDDGNLEEDFITWR	0	-0.443
TEDELLETSLK	0	-0.791		LFQEDNGM	0	-0.738		YEMHPLGVK	0	-0.444
EEASDYLELDTIK	0	-0.792		NSVFQQGMK	0	-0.744		ENLEEEAIIMK	0	-0.445
EISPDTTLLDLQNNDISELRK	1	-0.8		QLVEQVEQIQK	0	-0.745		RVFITDDFHDMMPK	1	-0.45
GLFDEYGSK	0	-0.8		TGQAAGFSYTDANK	0	-0.75		ADEGISFR	0	-0.45
GYSFTTTAER	0	-0.8		APDAWDYSQGFVNEEMIR	0	-0.75		EFTLEFSR	0	-0.45
IQTQPGYANTLR	0	-0.8		DYLHGDNSDIIPTDTIK	0	-0.753		NPQVSSLLPR	0	-0.45
TPQIQVYSR	0	-0.8		EISDSSTPVSR	0	-0.755		EADDIVNWLK	0	-0.45
APQKPDVLTTGGGNPIGDK	0	-0.805		SLQSVAEER	0	-0.756		VADGQISTEVSEAPVASDKPK	0	-0.452
QHSAILAAPNPDEK	0	-0.814		TAGLHVTEYEDNLK	0	-0.757		LNIPVNQVNPR	0	-0.455
DLGEELEALKTELEDTLDSTAAQQELR	1	-0.815		ETVVTSTTEPSR	0	-0.758		DGVANVSIEDR	0	-0.455
SVPSEASEQYLTK	0	-0.815		ELSPLPESYLSNK	0	-0.762		FGEMQLDFR	0	-0.456
FLEEYLSSTPQR	0	-0.817		LKDELASTK	1	-0.767		LLEVDNR	0	-0.457
NIQVDSPYDISR	0	-0.817		IPYPTK	0	-0.767		AKFEELNMDLFR	1	-0.458
WTEYGLTFTEK	0	-0.818		EQPLDEEMK+Oxidation(M)	1	-0.769		MDSTANEVEAVK	0	-0.458
LIQSPEDLEK	0	-0.82		QSLEASLAETEGR	0	-0.769		EFEPLLNWMK	0	-0.46
IEYNVEHSVDYVER	0	-0.821		YIQELWR	0	-0.771		FPEFFSDLDK	0	-0.46
EPVFNDELPAR	0	-0.827		IPVPEDK	0	-0.771		ELFSNLQEFAGPSGK	0	-0.46
GEQATYNTLFK	0	-0.827		SGQSNPTFFLQK	0	-0.775		EGNDLYHEMIESGVINLK	0	-0.461
VPTLDDR	0	-0.829		FLTEELSLDQDR	0	-0.775		FNVEDGEIVQQVR	0	-0.462
EGGWDSVQDWMDVLSGGEK	0	-0.832		GLNSESVTEETLR	0	-0.777		GEIFLDEK	0	-0.463
WIPQNDLLGHPK	0	-0.833		DGWLHTGDIGK	0	-0.782		DLVPDLSNFYAQYK	0	-0.464
EALIDHGEEFAER	0	-0.838		TYIIGELHPDDR	0	-0.783		LALFNPDVSWDR	0	-0.466
LEDINESPKPLGFTR	0	-0.84		RAEVLDSTK	1	-0.789		SLAEDFAEQPIK	0	-0.467
YNTDCVQGLTHSK	0	-0.846		LNDGSQITFEK	0	-0.791		TAFDEAIAELDTLSEESYK	0	-0.468
GAPLNTPVTEDR	0	-0.85		GYSFTTTAER	0	-0.8		DIEEIIDELR	0	-0.47
HQAEVSGTQTTAQLK	0	-0.853		IQTQPGYANTLR	0	-0.8		AGNFYVPAEPK	0	-0.473
KEEELQAALAR	1	-0.855		DYGVYLEDSGHTLR	0	-0.807		SQIDELYSTIK	0	-0.473
EVAMTEHK	0	-0.863		LSANDAEDSLR	0	-0.809		ELSTSVTFPDGR	0	-0.475
LEEPYLTK	0	-0.863		TPATLGPNTR	0	-0.81		FDYEDTEFLSLLQMMGQMNR	0	-0.475
QADNPHVALYR	0	-0.864		ELEYYVGR	0	-0.813		VLQEDTLPDLQMK	0	-0.477
TDDEVVQREEEAIQLDGLNASQIR	1	-0.867		QHSAILAAPNPDEK	0	-0.814		YFENWSASM	0	-0.478
EGYLQIGATTQQAQK	0	-0.867		APVPGAQNSSEAR	0	-0.815		YTALVDAEEK	0	-0.48
FNVETR	0	-0.867		SVPSEASEQYLTK	0	-0.815		IQSILSEDPK	0	-0.48
EDPNLVPSVSNK	0	-0.875		FLEEYLSSTPQR	0	-0.817		EVQSEFVEVMNEIWANDQIR	0	-0.48
NLFTPQGK	0	-0.875		NIQVDSPYDISR	0	-0.817		NMIPFDQMTIDDLNEVFPETK	0	-0.481
GDAGSADVQDLEK	0	-0.877		WTEYGLTFTEK	0	-0.818		SGFWPALQMNWR	0	-0.483
YPIEHGIITNWDDMEK	0	-0.881		IISTTNGGQER	0	-0.818		AEQGAYLGPLPYK	0	-0.485
DIPAYSQDTFK	0	-0.882		LIQSPEDLEK	0	-0.82		LELAQYR	0	-0.486
GPDTVDSTTDIK	0	-0.883		IEYNVEHSVDYVER	0	-0.821		YGIVDYMVEQSGPPSK	0	-0.487
IQEWVPPSTPYK	0	-0.892		TDLTDYLSR	0	-0.822		EVQYLLNK	0	-0.488
WLPQNDLLGHPK	0	-0.892		GEQATYNTLFK	0	-0.827		HNQLPLVIEFTEQTAPK	0	-0.488
EPMQTGIK	0	-0.9		NYSHALDGLYR	0	-0.827		TGTAEMSSILEER	0	-0.492
HHEILQWVLQTDSQQ	0	-0.9		EPVFNDELPAR	0	-0.827		TGQEVVFVAEPDNK	0	-0.493
YSAGWDAK	0	-0.9		WIPQNDLLGHPK	0	-0.833		TTQSGFEGFIKDQFTTLPEVK	1	-0.495
TQEVLDKDGWLHTGDIGR	1	-0.906		EALIDHGEEFAER	0	-0.838		VAAYDKLEK	1	-0.5
FLQEYFDGNLKR	1	-0.908		LEDINESPKPLGFTR	0	-0.84		FGQVYTEAK	0	-0.5
VFDYSEYWEGAR	0	-0.908		YNTDCVQGLTHSK	0	-0.846		MLQDVQMPSK	0	-0.5
NDEVEFVR	0	-0.913		GAPLNTPVTEDR	0	-0.85		VVDDWANDGWGLK	0	-0.5
TSWLDGK	0	-0.914		HQAEVSGTQTTAQLK	0	-0.853		EIEEYELLHTLNFDSVR	0	-0.506
TVWDWELMNDIKPIWQRPSK	0	-0.915		KEEELQAALAR	1	-0.855		LNIQPSETDYAVDIR	0	-0.507
MYKEEGLNAFYK	1	-0.917		EEGLNAFYK	0	-0.856		LFQEDNGMPVHLK	0	-0.508
FLEQQNQVLQTK	0	-0.917		EVAMTEHK	0	-0.863		AVANYDSVEAGEK	0	-0.508
DKLSELQLR	1	-0.922		LEEPYLTK	0	-0.863		GPLPIIEDTHK	0	-0.509
IRIDELEPR	1	-0.922		QADNPHVALYR	0	-0.864		GFYIYQSGSK	0	-0.51
ELWFSDDPNVTK	0	-0.925		LDEFGEQLSK	0	-0.87		VLEDNSALDK	0	-0.51
IDESSLTGESDQVR	0	-0.929		NLFTPQGK	0	-0.875		SGYLLPDTK	0	-0.511
GYLFWTEWGHYPR	0	-0.931		EDPNLVPSVSNK	0	-0.875		AKFEELNM	1	-0.513
KIPNPDFFEDLEPFR	1	-0.933		YPIEHGIITNWDDMEK	0	-0.881		KFYGPEGPYGVFAGR	1	-0.513
EAESSPFVER	0	-0.94		DIPAYSQDTFK	0	-0.882		TIQLNVCNSEEVEK	0	-0.514
DGPNALTPPPTTPEWVK	0	-0.941		WLPQNDLLGHPK	0	-0.892		LDQGGAPLAGTNK	0	-0.515
LQIWDTAGQER	0	-0.945		IQEWVPPSTPYK	0	-0.892		ITSEELHYFVQNHFTSAR	0	-0.517
FLEQQNKVLETK	1	-0.95		YENYNYLGTSHLLR	0	-0.9		TSAPGGVPLQPQELEFTK	0	-0.517
HEQNIDCGGGYVK	0	-0.954		NDEVEFVR	0	-0.913		KLETAVNLAWTAGNSNTR	1	-0.522
EPATINYPFEK	0	-0.955		MYKEEGLNAFYK	1	-0.917		EALLQQGDEFLGR	0	-0.523
ALEEAMEQK	0	-0.956		FLEQQNQVLQTK	0	-0.917		SSPAITLENPDIKYPLR	1	-0.524
FAGPYDR	0	-0.957		SEDYALPSYVDR	0	-0.917		LIDKEIISHDTR	1	-0.525
EATEKEFEPLLNWMK	1	-0.96		DKLSELQLR	1	-0.922		TYSQVGFR	0	-0.525
KFDQLLAEEK	1	-0.96		IRIDELEPR	1	-0.922		FPEEEAPSTVLSQNLFTPK	0	-0.526
FLQPGSQR	0	-0.963		ELWFSDDPNVTK	0	-0.925		LAQGEYIAPEK	0	-0.527
QIQDAINR	0	-0.963		IDESSLTGESDQVR	0	-0.929		GHLETPVWIER	0	-0.527
LKTEGSDLCDR	1	-0.973		GYLFWTEWGHYPR	0	-0.931		ESVFTVEGGHR	0	-0.527
GLETTATYDPK	0	-0.973		KIPNPDFFEDLEPFR	1	-0.933		LAQGEYIAPEK	0	-0.527
MGQPSDPTAVVDQQTR	0	-0.981		SATYVNTEGR	0	-0.94		TIELDGK	0	-0.529
WVDGTDYETGFK	0	-0.983		VDTWFNQPAR	0	-0.94		EPWLLASQYQDAIR	0	-0.529
TCVADENAENCDK	0	-0.985		DGPNALTPPPTTPEWVK	0	-0.941		DNDPPIAVAK	0	-0.53
TVINNKSYK	1	-0.989		LQIWDTAGQER	0	-0.945		LQDPFSLYR	0	-0.533
YQVSWSLEHK	0	-0.99		HEQNIDCGGGYVK	0	-0.954		GLMAFEHQR	0	-0.533
VWLDPNETNEIANANSR	0	-0.994		FAGPYDR	0	-0.957		RFDVSGYPTLK	1	-0.536
FQSSHHSTDITSLDQYVER	0	-1		KFDQLLAEEK	1	-0.96		GSFSEQGINEFLR	0	-0.538
QALNEIETR	0	-1.011		VHLQTQQEVK	0	-0.96		ANVDKPGLVDDFK	0	-0.538
GQNQPVLNITNR	0	-1.017		YLNIFGESQPNPK	0	-0.962		TSPVEGLPGTAPDLEK	0	-0.538
RIDTDLGK	1	-1.025		QIQDAINR	0	-0.963		ELQSQILEAR	0	-0.54
GVDLQESNPASR	0	-1.025		FLQPGSQR	0	-0.963		VNNFPPLPK	0	-0.544
YLCNVPGQPEDK	0	-1.025		FRPAEPHFTSDGSSFYK	0	-0.965		TNAENEFVTIK	0	-0.545
LLQWEQSEQVK	0	-1.027		LKTEGSDLCDR	1	-0.973		NALANPLYCPDYR	0	-0.546
DELGLNK	0	-1.029		GLETTATYDPK	0	-0.973		LTFDTTFSPNTGK	0	-0.546
GNINVEGPPR	0	-1.03		DSQGPLPFYSK	0	-0.982		VESVFETLVEDSPEEESTLTK	0	-0.548
VTMQNLNDR	0	-1.033		LASGGPVDTGPEYQQEVDR	0	-0.984		FAEVYFAQSQQK	0	-0.55
IPHGDPQSLDPPEVSNAK	0	-1.039		TCVADENAENCDK	0	-0.985		ELSSPVTFPDGR	0	-0.55
LSEDVEQVKK	1	-1.04		TVINNKSYK	1	-0.989		AQSELSGAADEAAR	0	-0.55
LTPEEEEILNK	0	-1.055		YQVSWSLEHK	0	-0.99		DLGLSESGEDVNAAILDESGK	0	-0.553
KYNTDCVQGLTHSK	1	-1.064		AIYQGPSSPDKS	0	-0.992		EEVLLPLDNPYGK	0	-0.554
DNILFGSEYNEK	0	-1.067		VWLDPNETNEIANANSR	0	-0.994		TPGPGAQSALR	0	-0.555
YFGGTDDPAK	0	-1.07		STESLQANVQR	0	-1		RQEALELIK	1	-0.556
FDYKDENFLNLMEK	1	-1.071		EAGTQPQLQIR	0	-1.009		IIAEGANGPTTPEADK	0	-0.556
LKVTEGGEPYR	1	-1.073		LQLWDTAGQER	0	-1.009		VPAVRDR	1	-0.557
IDNSQVESGSLEDDWDFLPPKK	1	-1.073		QALNEIETR	0	-1.011		NILDDFR	0	-0.557
GIIDSTHTEQR	0	-1.073		GQNQPVLNITNR	0	-1.017		YGVEAFSDSLRR	1	-0.558
YTGTRPSNLAK	0	-1.073		YLCNVPGQPEDK	0	-1.025		HVIQSISAQQEKETIAK	1	-0.559
DLEGLSQR	0	-1.075		GVDLQESNPASR	0	-1.025		EAVQLLEDYK	0	-0.56
FNSANEDNVTQVR	0	-1.077		LLQWEQSEQVK	0	-1.027		VNPDDVGGEALGR	0	-0.562
KEPVFNDELPAR	1	-1.083		DELGLNK	0	-1.029		GPFPPVWNPITYLDYNNLWR	0	-0.565
AANDFNPDADAK	0	-1.083		VTMQNLNDR	0	-1.033		EANNFLWPFK	0	-0.57
GGLSDGEGPPGGR	0	-1.085		IPHGDPQSLDPPEVSNAK	0	-1.039		AGFAGDDAPR	0	-0.57
EVEDFQPYFK	0	-1.1		LSEDVEQVKK	1	-1.04		LGETYKDHENIVIAK	1	-0.573
VQALLDQYNSQKPK	0	-1.1		YYTLEEIQK	0	-1.044		DWVAMQTK	0	-0.575
YDLYGK	0	-1.1		NNEVTLYK	0	-1.05		DVYSSITQLSER	0	-0.575
YLWDASVEPDPEK	0	-1.1		EKESLQQLAEVTR	1	-1.062		WLFNSQSLQLTDR	0	-0.577
LPAKPEVSSDEDIQYR	0	-1.106		KYNTDCVQGLTHSK	1	-1.064		EAYPGDVFYLHSR	0	-0.577
AAEVEGEQVDNK	0	-1.108		DNILFGSEYNEK	0	-1.067		MPYTDAMIHEVQR	0	-0.577
DELQNHFIK	0	-1.111		FDYKDENFLNLMEK	1	-1.071		VFANPEDCAGFGKGENAK	1	-0.578
LWDQATEEVKEIYGEK	1	-1.113		FDYKDQDFLNLMEK	1	-1.071		NKPLFFADK	0	-0.578
AIEQSIEQEEGLNR	0	-1.114		LKVTEGGEPYR	1	-1.073		ESLQQLAEVTR	0	-0.582
YSPQWPGIR	0	-1.122		IDNSQVESGSLEDDWDFLPPKK	1	-1.073		NWDPFYTEILGRPTTLAETMGK	0	-0.582
GYLDKLEPSK	1	-1.13		YTGTRPSNLAK	0	-1.073		AKEHLQSLDINCAR	1	-0.586
QLFSDKLNEINEK	1	-1.131		GIIDSTHTEQR	0	-1.073		ATLDPSAPR	0	-0.589
DDGSWEVIEGYR	0	-1.133		SLKDEDVLQK	1	-1.08		YLPGPQQQIIK	0	-0.591
KPTQQEAYQVHVGTMR	0	-1.138		KEPVFNDELPAR	1	-1.083		ELDSITPDITPGWK	0	-0.593
DGPGFYTTR	0	-1.144		AANDFNPDADAK	0	-1.083		IPVPEDKYTALVDAEEK	1	-0.6
RFEYEDPYLIR	1	-1.145		YDLYGK	0	-1.1		AYADFYR	0	-0.6
TMYDGFQR	0	-1.15		YNLYGK	0	-1.1		SSITQIER	0	-0.6
KQELEEICHDLEAR	1	-1.157		YLWDASVEPDPEK	0	-1.1		VGQAMASTEEK	0	-0.6
LPRPPPPEMPESLK	0	-1.164		AAEVEGEQVDNK	0	-1.108		EKPLALYIFSHNNK	0	-0.607
IAQLEEQLDNETK	0	-1.169		DELQNHFIK	0	-1.111		TPTPGSLELAQK	0	-0.608
TNTQPFDLQVYHPSR	0	-1.173		YSPQWPGIR	0	-1.122		DTTSLNQAALYR	0	-0.608
IRELETQISELQEDLESER	1	-1.179		QLFSDKLNEINEK	1	-1.131		GVSEIVHEGKK	1	-0.609
TSPNEGLSGNPADLER	0	-1.181		LGLDYEER	0	-1.138		AEEILEK	0	-0.614
DISTNYYASQK	0	-1.182		RFEYEDPYLIR	1	-1.145		APNTPDVLEIEFK	0	-0.615
NVEDFTGPR	0	-1.189		TMYDGFQR	0	-1.15		IEDVTPIPSDSTR	0	-0.615
SHGQDYLVGNR	0	-1.191		HSALGQHPTINDDLPNR	0	-1.153		EIPVDAPWQAR	0	-0.618
NGQGSDPAVTYYR	0	-1.192		YHPMDYYWWLR	0	-1.164		GDIPVFQEYK	0	-0.62
AQAYQTGKDISTNYYASQK	1	-1.195		LPRPPPPEMPESLK	0	-1.164		LRVESELR	1	-0.625
GYLKDPAR	1	-1.2		IYTSIGEDYDER	0	-1.167		EEEAIQLDGLNASQIR	0	-0.625
DVNQQEFVR	0	-1.2		TNTQPFDLQVYHPSR	0	-1.173		RVQQEIDEVIGQVR	1	-0.629
FTDEEVDELYR	0	-1.2		TSPNEGLSGNPADLER	0	-1.181		ISPWTGR	0	-0.629
QEQPAAPGPATTK	0	-1.2		NVEDFTGPR	0	-1.189		FGAVWTGDNTAEWDHLK	0	-0.629
KEAESSPFVER	1	-1.209		SHGQDYLVGNR	0	-1.191		FDQLLAEEK	0	-0.633
AGELTEDEVER	0	-1.209		GYLKDPAR	1	-1.2		NVYDSISK	0	-0.638
DFSALESQLQDTQELLQEENR	0	-1.214		DVNQQEFVR	0	-1.2		SYELPDGQVITIGNER	0	-0.638
DKEETLPLGDGWWGPGSKPSAK	1	-1.218		FTDEEVDELYR	0	-1.2		FESVIHEFDPYFNYR	0	-0.64
SEPIPETNEGPVK	0	-1.223		QEQPAAPGPATTK	0	-1.2		HVIQSISAQQEK	0	-0.642
YAYDSAFHPDTGEK	0	-1.236		WGFSGQKTEEVK	1	-1.208		NVEEAINFINDR	0	-0.642
SLGQWLQEEK	0	-1.24		DKEETLPLGDGWWGPGSKPSAK	1	-1.218		ALEQQVEEM	0	-0.644
TTTNEELEDMLESGK	0	-1.247		KLWEEQQAAAK	1	-1.227		STSITQTQLSK	0	-0.645
QLTSENLQSK	0	-1.26		YAYDSAFHPDTGEK	0	-1.236		EISPDTTLLDLQNNDISELR	0	-0.645
LQEETLDQQLGR	0	-1.267		SLGQWLQEEK	0	-1.24		SLKDITTK	1	-0.65
LWDQTTEEVKEIYGEK	1	-1.269		TTTNEELEDMLESGK	0	-1.247		SLSDPKDIDINSIR	1	-0.65
EQAGGDATENFEDVGHSTDAR	0	-1.271		QLTSENLQSK	0	-1.26		HYLFDVQR	0	-0.65
TGTLTQNR	0	-1.275		LQEETLDQQLGR	0	-1.267		EIDQVIGSQR	0	-0.65
TQLEELEDELQATEDAK	0	-1.282		LWDQTTEEVKEIYGEK	1	-1.269		VTCIDPNPNFEK	0	-0.65
TFEESFQK	0	-1.288		EQAGGDATENFEDVGHSTDAR	0	-1.271		IANPDQLLTQDVEK	0	-0.65
TNVTNMER	0	-1.288		TGTLTQNR	0	-1.275		ISSLLEEQFQQGK	0	-0.654
DREELAQQYETILR	1	-1.293		TQLEELEDELQATEDAK	0	-1.282		NTAEETWMVIHGR	0	-0.654
IADEKYNDTFWK	1	-1.3		TFEESFQK	0	-1.288		EALIDYGEEFSGR	0	-0.654
YEEDKFYLEPYLK	1	-1.3		GEYSPSVQK	0	-1.289		GQNDLMGTAEDFADQFLR	0	-0.656
EQFLDGDAWTNR	0	-1.3		FIHDQTSSNPK	0	-1.291		YFNSYTLTGR	0	-0.66
IADPDAVKPDDWDEDAPSK	0	-1.3		VTEGGEPYR	0	-1.3		DQFTTLPEVK	0	-0.66
NLSIYDGPEQR	0	-1.3		NLSIYDGPEQR	0	-1.3		TDLLLEPYNK	0	-0.66
HSQAVEELAEQLEQTK	0	-1.304		EQFLDGDAWTNR	0	-1.3		SLEEWVTK	0	-0.663
AQEEWTTGAWK	0	-1.309		IADPDAVKPDDWDEDAPSK	0	-1.3		TILTTEDR	0	-0.663
VDNSSLTGESEPQTR	0	-1.32		VDNSSLTGESEPQTR	0	-1.32		AYNYVGQEVDGYHAFQTLTQIYNK	0	-0.663
IHHDQPVKPLDR	0	-1.333		AEEDEILNR	0	-1.322		KMWDELPEVVR	1	-0.664
NYEEIAK	0	-1.343		GNPESSFNDANLR	0	-1.323		GGHFAAFEEPK	0	-0.664
SIEDELNR	0	-1.375		QVSDDLTER	0	-1.333		GQLTDVPGK	0	-0.667
YTVDADDR	0	-1.375		IHHDQPVKPLDR	0	-1.333		VEIIANDQGNR	0	-0.673
QEYDESGPSIVHR	0	-1.377		NYEEIAK	0	-1.343		EVSQPDWTPPPEVTLTLTK	0	-0.674
ELSEPSSTR	0	-1.378		QNPDIPQLEPSDYLR	0	-1.353		ATAQEAQSLGGR	0	-0.675
DSYVGDEAQSK	0	-1.382		YSYLKPR	0	-1.371		VTCVDPNPNFEK	0	-0.675
SYKENIMR	1	-1.388		SIEDELNR	0	-1.375		EALVDQAEEFSGR	0	-0.677
EVEEEPGLR	0	-1.389		QEYDESGPSIVHR	0	-1.377		GQADLMAER	0	-0.678
LFNEQR	0	-1.4		ELSEPSSTR	0	-1.378		AENEALAMQK	0	-0.68
NEQVEIR	0	-1.4		DSYVGDEAQSK	0	-1.382		AGPESDGQFQFTGIK	0	-0.687
WKPPMIDNPNYQGIWKPR	0	-1.406		SYKENIMR	1	-1.388		DISLSDYK	0	-0.688
DFDPQNFLDDKGQLK	1	-1.407		EVEEEPGLR	0	-1.389		AQELDVDMK	0	-0.689
DISTNYYASQKK	1	-1.408		LFNEQR	0	-1.4		LGVIEDHSNR	0	-0.69
IKEHEESLDVSNPR	1	-1.414		NEQVEIR	0	-1.4		NLETSVSTGR	0	-0.69
MQVDPQK	0	-1.414		WKPPMIDNPNYQGIWKPR	0	-1.406		NNSLWDKLIFHK	1	-0.692
KPYQLIAQDNEPEKPVADSETK	0	-1.418		IKEHQESLDVTNPR	1	-1.407		SDANTDLIGGSPK	0	-0.692
NTDQASMPDNTAAQK	0	-1.427		DFDPQNFLDDKGQLK	1	-1.407		TITSSYYR	0	-0.7
EATNPPIIQEEKPK	0	-1.429		IKEHEESLDVSNPR	1	-1.414		VDATEQTDLAK	0	-0.7
MWFQWSEQR	0	-1.433		MQVDPQK	0	-1.414		NAGLKPFEQVK	0	-0.7
DQLQNAGELEK	0	-1.445		KPYQLIAQDNEPEKPVADSETK	0	-1.418		IQFNESFAEMNK	0	-0.7
STPEDQILYQTER	0	-1.446		IQDPLSDNPR	0	-1.42		TKPYIQVDIGGGQTK	0	-0.707
QNEEPVFSK	0	-1.478		NTDQASMPDNTAAQK	0	-1.427		HVLQQFADNDVSR	0	-0.708
RAGELTEDEVER	1	-1.483		MWFQWSEQR	0	-1.433		TTPSYVAFTDTER	0	-0.708
FDGKKPDTLGSNTR	1	-1.486		EGLQENVDGTENAK	0	-1.436		TYFQGNLPAR	0	-0.71
FPDENFK	0	-1.486		DQLQNAGELEK	0	-1.445		SRLLPNMPK	1	-0.711
HFDETVNR	0	-1.487		STPEDQILYQTER	0	-1.446		TAEALDKDGWLHTGDIGK	1	-0.711
DLDDLKK	1	-1.529		TQLQLDER	0	-1.45		LQYAGWGPK	0	-0.711
DGASEEETNLSK	0	-1.542		NEDLNAEEVYGR	0	-1.45		LFAYPDTHR	0	-0.711
QQYLQSIEDR	0	-1.58		KGDSSAEELK	1	-1.47		ADWSSLSR	0	-0.713
DGEEAGAYDGPR	0	-1.583		FDGKKPDTLGSNTR	1	-1.486		SVDETLR	0	-0.714
EVEEDEYKAFYK	1	-1.592		HFDETVNR	0	-1.487		IQDSLEITNTYK	0	-0.717
EGVKFDESEK	1	-1.6		YLQDNPASGEK	0	-1.491		MKETAEAYLGK	1	-0.718
SPDCTHDNPLETR	0	-1.6		DLDDLKK	1	-1.529		SIRPGLSPYR	0	-0.72
DNVDDPTGNFR	0	-1.609		DGASEEETNLSK	0	-1.542		IPNPDFFEDLEPFR	0	-0.721
RNPGGWVEK	1	-1.611		EDESIRPFK	0	-1.556		LKAEGSEIR	1	-0.722
LQDQSNIQR	0	-1.611		QQYLQSIEDR	0	-1.58		ETTIQGLDGLSER	0	-0.723
NNASTDYDLSDK	0	-1.617		SPDCTHDNPLETR	0	-1.6		QVEILNQYPHFK	0	-0.725
DSYVGDEAQSKR	1	-1.642		SPDFTNENPLETR	0	-1.6		YEELQITAGR	0	-0.73
QFTDEGNPDSVNK	0	-1.646		DNVDDPTGNFR	0	-1.609		GNFNYIEFTR	0	-0.73
YSLDPENPTK	0	-1.66		RNPGGWVEK	1	-1.611		LSTNQQNILK	0	-0.73
IDEYDYSKPIEGQQK	0	-1.68		LQDQSNIQR	0	-1.611		FLEEHPGGEEVLR	0	-0.731
EHEESLDVSNPR	0	-1.7		NNASTDYDLSDK	0	-1.617		KIESLR	1	-0.733
TVNDLEDSYGQQWTYEQR	0	-1.7		DPNGLTPETR	0	-1.62		TPEEILAEK	0	-0.733
GGQYFNDK	0	-1.713		DSYVGDEAQSKR	1	-1.642		LFQEDNGM	0	-0.738
EAAEEPSHWK	0	-1.73		TTWDPAQPPR	0	-1.68		NSVFQQGMK	0	-0.744
GNPESSFNDENLR	0	-1.731		IDEYDYSKPIEGQQK	0	-1.68		WQQLWETPTILWEAPR	0	-0.744
LGPNEQYK	0	-1.738		EHQESLDVTNPR	0	-1.692		QLVEQVEQIQK	0	-0.745
LDKEPEIQR	1	-1.744		EHEESLDVSNPR	0	-1.7		APDAWDYSQGFVNEEMIR	0	-0.75
NNSLWDK	0	-1.757		TVNDLEDSYGQQWTYEQR	0	-1.7		DYLHGDNSDIIPTDTIK	0	-0.753
KPNQPYEWISYK	0	-1.775		AQLQNEEELQK	0	-1.727		SLQSVAEER	0	-0.756
SWDPAQPPR	0	-1.8		GNPESSFNDENLR	0	-1.731		TAGLHVTEYEDNLK	0	-0.757
KPNQPYKWISYK	1	-1.808		LGPNEQYK	0	-1.738		ETVVTSTTEPSR	0	-0.758
ENDYYTPTGEFR	0	-1.808		NNSLWDK	0	-1.757		LKDELASTK	1	-0.767
FDSDAENPR	0	-1.811		GYDHYAYDGR	0	-1.76		IPYPTK	0	-0.767
RLPENLYNDR	1	-1.83		YDGVQDPR	0	-1.763		GVQFQNWAK	0	-0.767
FEDYPK	0	-1.833		KPNQPYEWISYK	0	-1.775		EQPLDEEMK+Oxidation(M)	1	-0.769
SYENQKPPFDAK	0	-1.875		GSGYQGDK	0	-1.775		YIQELWR	0	-0.771
HEQEYMEVR	0	-1.878		NYDSMKDFEEMR	1	-1.783		IPVPEDK	0	-0.771
YQLSIHETEDPNDNR	0	-1.887		DLQQYQSQAK	0	-1.79		NFGIGQDIQPK	0	-0.773
EQPLDEEMK	0	-1.922		FDSDAENPR	0	-1.811		TADGSWEPFASGK	0	-0.777
DTYIENEK	0	-1.925		GDNNAVDDR	0	-1.822		TTNMLPLHPYWPR	0	-0.777
EIYSSEQSDER	0	-1.927		FEDYPK	0	-1.833		LFQHISEYLPSYSRPR	0	-0.781
QNHSTLDPNSPR	0	-1.95		GTYQNNELK	0	-1.833		AQFSEVQLEWQPPPFK	0	-0.781
IKDPDAAKPEDWDER	1	-1.953		SEDEHYPLWK	0	-1.84		LQQELDDLLVDLDHQR	0	-0.781
QLEEAEEEAQR	0	-1.964		GDQPGASGDNDDDEPPPLPR	0	-1.845		DGWLHTGDIGK	0	-0.782
LNWDDR	0	-2.017		SWGESGER	0	-1.85		TYIIGELHPDDR	0	-0.783
NNRPSEGPLQTR	0	-2.025		TENSLNQPSR	0	-1.86		LNDGSQITFEK	0	-0.791
GEDEEDNNLEVR	0	-2.075		SYENQKPPFDAK	0	-1.875		EEASDYLELDTIK	0	-0.792
KDISQNK	1	-2.086		HEQEYMEVR	0	-1.878		EISPDTTLLDLQNNDISELRK	1	-0.8
NYTDNELEK	0	-2.178		HLGYKPEEYK	0	-1.88		GLFDEYGSK	0	-0.8
TDEKVER	1	-2.2		YQLSIHETEDPNDNR	0	-1.887		TPQIQVYSR	0	-0.8
YFQDEEYK	0	-2.213		QGQHWLEK	0	-1.888		GYSFTTTAER	0	-0.8
EEADDEAAVEEEEEEKKPK	1	-2.221		NQYEQLAEK	0	-1.9		IQTQPGYANTLR	0	-0.8
TNNPWESK	0	-2.3		KAQLQNEEELQK	1	-1.908		APQKPDVLTTGGGNPIGDK	0	-0.805
EVEEDEYK	0	-2.313		EQPLDEEMK	0	-1.922		VDATEESDLAQQYGVR	0	-0.806
QEEQDPSNM	0	-2.389		EGEEPTVYSDDEEPKDEAAR	1	-1.925		DYGVYLEDSGHTLR	0	-0.807
KNNPEPWNK	1	-2.878		DTYIENEK	0	-1.925		FEYEDPYLIR	0	-0.81
KPEDWDERPK	0	-3.04		TGDPSGER	0	-1.925		TPATLGPNTR	0	-0.81
				EIYSSEQSDER	0	-1.927		QHSAILAAPNPDEK	0	-0.814
				AFEHQQR	0	-1.943		SVPSEASEQYLTK	0	-0.815
				QNHSTLDPNSPR	0	-1.95		FLEEYLSSTPQR	0	-0.817
				SPWHEAEK	0	-1.95		WTEYGLTFTEK	0	-0.818
				IKDPDAAKPEDWDER	1	-1.953		GIIDSTTGEQR	0	-0.818
				QDYEPVR	0	-1.957		IISTTNGGQER	0	-0.818
				GPNPSK	0	-1.967		SLEDQVETLR	0	-0.82
				NSSPPPSPNK	0	-1.97		LIQSPEDLEK	0	-0.82
				LNWDDR	0	-2.017		YTALVDAEEKEDVK	1	-0.821
				NNRPSEGPLQTR	0	-2.025		IEYNVEHSVDYVER	0	-0.821
				GEDEEDNNLEVR	0	-2.075		GEQATYNTLFK	0	-0.827
				KDISQNK	1	-2.086		EPVFNDELPAR	0	-0.827
				FPNQNQTK	0	-2.175		VPTLDDR	0	-0.829
				TDEKVER	1	-2.2		EGGWDSVQDWMDVLSGGEK	0	-0.832
				FYGDQEKDK	1	-2.3		WIPQNDLLGHPK	0	-0.833
				TNNPWESK	0	-2.3		DGWLHTGDIGR	0	-0.836
				DEFTEER	0	-2.343		NELESYAYSLK	0	-0.836
				QEEQDPSNM	0	-2.389		EALIDHGEEFAER	0	-0.838
				KPEDWDERPK	0	-3.04		WYYNAAGFNK	0	-0.84
								LEDINESPKPLGFTR	0	-0.84
								YNTDCVQGLTHSK	0	-0.846
								GAPLNTPVTEDR	0	-0.85
								HQAEVSGTQTTAQLK	0	-0.853
								EEGLNAFYK	0	-0.856
								EEELQAALAR	0	-0.858
								PGLVDDFKNK	1	-0.86
								EVAMTEHK	0	-0.863
								LEEPYLTK	0	-0.863
								QADNPHVALYR	0	-0.864
								FNVETR	0	-0.867
								GQNDLM	0	-0.867
								LDEFGEQLSK	0	-0.87
								EDPNLVPSVSNK	0	-0.875
								GDAGSADVQDLEK	0	-0.877
								YPIEHGIITNWDDMEK	0	-0.881
								ATLDPNAPR	0	-0.889
								ENSVVFNNTPK	0	-0.891
								WLPQNDLLGHPK	0	-0.892
								IQEWVPPSTPYK	0	-0.892
								EPMQTGIK	0	-0.9
								YSAGWDAK	0	-0.9
								YENYNYLGTSHLLR	0	-0.9
								HHEILQWVLQTDSQQ	0	-0.9
								VFDYSEYWEGAR	0	-0.908
								DENFLNLMEK	0	-0.91
								NDEVEFVR	0	-0.913
								TSWLDGK	0	-0.914
								TVWDWELMNDIKPIWQRPSK	0	-0.915
								FLEQQNQVLQTK	0	-0.917
								SEDYALPSYVDR	0	-0.917
								IDELEPR	0	-0.925
								ELWFSDDPNVTK	0	-0.925
								TFEINPR	0	-0.929
								KIPNPDFFEDLEPFR	1	-0.933
								EPVLNDELPGR	0	-0.936
								EAESSPFVER	0	-0.94
								VDTWFNQPAR	0	-0.94
								DGPNALTPPPTTPEWVK	0	-0.941
								HLTNAQSMLDNK	0	-0.942
								FHYGFNSNYMK	0	-0.945
								LQIWDTAGQER	0	-0.945
								QELEEICHDLEAR	0	-0.946
								NLQTVNVDEN	0	-0.95
								EPATINYPFEK	0	-0.955
								ALEEAMEQK	0	-0.956
								FAGPYDR	0	-0.957
								LWEEQQAAAK	0	-0.96
								QIQDAINR	0	-0.963
								FLQPGSQR	0	-0.963
								FRPAEPHFTSDGSSFYK	0	-0.965
								TVIDYNGER	0	-0.967
								EETLPLGDGWWGPGSKPSAK	0	-0.97
								LWDQATEEVK	0	-0.97
								GLETTATYDPK	0	-0.973
								NFEEVAFDEK	0	-0.98
								MGQPSDPTAVVDQQTR	0	-0.981
								TCVADENAENCDK	0	-0.985
								TVINNKSYK	1	-0.989
								ALSSQHQAR	0	-0.989
								AIYQGPSSPDKS	0	-0.992
								TELEDTLDSTAAQQELR	0	-0.994
								IEWLESHQDADIEDFK	0	-0.994
								VWLDPNETNEIANANSR	0	-0.994
								DQVIYPDGK	0	-1
								YQVQSQENFEPFM	0	-1
								FQSSHHSTDITSLDQYVER	0	-1
								LQLWDTAGQER	0	-1.009
								QALNEIETR	0	-1.011
								YLCNVPGQPEDK	0	-1.025
								GVDLQESNPASR	0	-1.025
								GNINVEGPPR	0	-1.03
								NPGYIK	0	-1.033
								VTMQNLNDR	0	-1.033
								DETLTYAQVDR	0	-1.036
								IPHGDPQSLDPPEVSNAK	0	-1.039
								LSEDVEQVKK	1	-1.04
								YYTLEEIQK	0	-1.044
								NNEVTLYK	0	-1.05
								LTPEEEEILNK	0	-1.055
								EKESLQQLAEVTR	1	-1.062
								KYNTDCVQGLTHSK	1	-1.064
								FDYKDQDFLNLMEK	1	-1.071
								YTGTRPSNLAK	0	-1.073
								GIIDSTHTEQR	0	-1.073
								NQLTSNPENTVFDAK	0	-1.073
								DLEGLSQR	0	-1.075
								FNSANEDNVTQVR	0	-1.077
								KEPVFNDELPAR	1	-1.083
								AANDFNPDADAK	0	-1.083
								YDLYGK	0	-1.1
								EVEDFQPYFK	0	-1.1
								VQALLDQYNSQKPK	0	-1.1
								LPAKPEVSSDEDIQYR	0	-1.106
								AAEVEGEQVDNK	0	-1.108
								DELQNHFIK	0	-1.111
								AIEQSIEQEEGLNR	0	-1.114
								MDATANDITNDR	0	-1.117
								YSPQWPGIR	0	-1.122
								LAQEDPDYGLR	0	-1.127
								GYLDKLEPSK	1	-1.13
								DDGSWEVIEGYR	0	-1.133
								LGLDYEER	0	-1.138
								KPTQQEAYQVHVGTMR	0	-1.138
								VYEGERPLTK	0	-1.14
								YPYWPHQPIENL	0	-1.142
								DGPGFYTTR	0	-1.144
								TMYDGFQR	0	-1.15
								HSALGQHPTINDDLPNR	0	-1.153
								YHPMDYYWWLR	0	-1.164
								LPRPPPPEMPESLK	0	-1.164
								IAQLEEQLDNETK	0	-1.169
								QQSEEDLLLQDFSR	0	-1.171
								DISTNYYASQK	0	-1.182
								VETSDEEIK	0	-1.189
								NVEDFTGPR	0	-1.189
								SHGQDYLVGNR	0	-1.191
								SEDYALPSYVDRR	1	-1.192
								NGQGSDPAVTYYR	0	-1.192
								AQAYQTGKDISTNYYASQK	1	-1.195
								GYLKDPAR	1	-1.2
								DVNQQEFVR	0	-1.2
								FTDEEVDELYR	0	-1.2
								QEQPAAPGPATTK	0	-1.2
								YQVQSQENFEPFMK	0	-1.207
								WGFSGQKTEEVK	1	-1.208
								KEAESSPFVER	1	-1.209
								EFDELSPSAQR	0	-1.209
								AGELTEDEVER	0	-1.209
								ITITNDQNR	0	-1.211
								DFSALESQLQDTQELLQEENR	0	-1.214
								LWDQTTEEVK	0	-1.22
								FELDTSER	0	-1.238
								NFEEVAFDEKK	1	-1.245
								TTTNEELEDMLESGK	0	-1.247
								EQAGGDATENFEDVGHSTDAR	0	-1.271
								TGTLTQNR	0	-1.275
								TQLEELEDELQATEDAK	0	-1.282
								NQLTSNPENTVFDAKR	1	-1.287
								TNVTNMER	0	-1.288
								GEYSPSVQK	0	-1.289
								VTEGGEPYR	0	-1.3
								ELEDGGLER	0	-1.3
								NNFEGEITK	0	-1.3
								NLSIYDGPEQR	0	-1.3
								IADPDAVKPDDWDEDAPSK	0	-1.3
								HSQAVEELAEQLEQTK	0	-1.302
								AQEEWTTGAWK	0	-1.309
								ELETQISELQEDLESER	0	-1.318
								VDNSSLTGESEPQTR	0	-1.32
								AEEDEILNR	0	-1.322
								NYEEIAK	0	-1.343
								KYPYWPHQPIENL	1	-1.354
								FTEHVEEGR	0	-1.367
								YSYLKPR	0	-1.371
								YTVDADDR	0	-1.375
								QEYDESGPSIVHR	0	-1.377
								IEEHQESLDVTNPR	0	-1.379
								DSYVGDEAQSK	0	-1.382
								SYKENIMR	1	-1.388
								QWLQEIDR	0	-1.388
								EVEEEPGLR	0	-1.389
								TWNDPSVQQDIK	0	-1.392
								LFNEQR	0	-1.4
								NEQVEIR	0	-1.4
								WKPPMIDNPNYQGIWKPR	0	-1.406
								IKEHQESLDVTNPR	1	-1.407
								DISTNYYASQKK	1	-1.408
								ADVWENFQQR	0	-1.41
								IKEHEESLDVSNPR	1	-1.414
								MQVDPQK	0	-1.414
								KPYQLIAQDNEPEKPVADSETK	0	-1.418
								GESPVDYDGGR	0	-1.427
								NTDQASMPDNTAAQK	0	-1.427
								MWFQWSEQR	0	-1.433
								DQLQNAGELEK	0	-1.445
								STPEDQILYQTER	0	-1.446
								QNEEPVFSK	0	-1.478
								ESGEGQGGYAK	0	-1.482
								RAGELTEDEVER	1	-1.483
								FPDENFK	0	-1.486
								DLDDLKK	1	-1.529
								LPENLYNDR	0	-1.533
								KIEEHQESLDVTNPR	1	-1.547
								DFDPQNFLDDK	0	-1.555
								EDESIRPFK	0	-1.556
								YNDTFWK	0	-1.571
								NGDTASPK	0	-1.575
								QQYLQSIEDR	0	-1.58
								QFAPEYEK	0	-1.588
								EVEEDEYKAFYK	1	-1.592
								EGDYFTQQGEFR	0	-1.6
								SPDCTHDNPLETR	0	-1.6
								SPDFTNENPLETR	0	-1.6
								EFFNGKEPSR	1	-1.61
								NPGGWVEK	0	-1.611
								LQDQSNIQR	0	-1.611
								EQPPTYLR	0	-1.612
								NNASTDYDLSDK	0	-1.617
								DPNGLTPETR	0	-1.62
								DSYVGDEAQSKR	1	-1.642
								QFTDEGNPDSVNK	0	-1.646
								EYPSSFDR	0	-1.65
								SWNETFHTR	0	-1.667
								SEYRELEDGGLER	1	-1.677
								EHQESLDVTNPR	0	-1.692
								ESTTSEQSAR	0	-1.7
								EHEESLDVSNPR	0	-1.7
								TVNDLEDSYGQQWTYEQR	0	-1.7
								YKPESDELTAEK	0	-1.717
								AQLQNEEELQK	0	-1.727
								GNPESSFNDENLR	0	-1.731
								LGPNEQYK	0	-1.738
								LDKEPEIQR	1	-1.744
								NNSLWDK	0	-1.757
								YDGVQDPR	0	-1.763
								KPNQPYEWISYK	0	-1.775
								NYDSMKDFEEMR	1	-1.783
								SWDPAQPPR	0	-1.8
								ENDYYTPTGEFR	0	-1.808
								FDSDAENPR	0	-1.811
								PNQPYKWISYK	0	-1.827
								FEDYPK	0	-1.833
								GDQPGASGDNDDDEPPPLPR	0	-1.845
								SYENQKPPFDAK	0	-1.875
								HEQEYMEVR	0	-1.878
								YQLSIHETEDPNDNR	0	-1.887
								KAQLQNEEELQK	1	-1.908
								EQPLDEEMK	0	-1.922
								QNHSTLDPNSPR	0	-1.95
								LNWDDR	0	-2.017
								NNRPSEGPLQTR	0	-2.025
								EEADDEAAVEEEEEEK	0	-2.05
								FDESEK	0	-2.067
								KDISQNK	1	-2.086
								FPNQNQTK	0	-2.175
								NYTDNELEK	0	-2.178
								TDEKVER	1	-2.2
								YFQDEEYK	0	-2.213
								EVEEDEYK	0	-2.313
								DEFTEER	0	-2.343
								QEEQDPSNM	0	-2.389
								KNNPEPWNK	1	-2.878
								KPEDWDERPK	0	-3.04
RGS, RapiGest SF; SDC, sodim deoxycholate; SL, sodium laurate.
GRAVY, grand average hydropathy value.
